# Supplementary material for: Caspase-8 contributes to angiogenesis and chemotherapy resistance in glioblastoma
Source: eLife. 2017 Jun 8;6:e22593. doi: 10.7554/eLife.22593 (PMC5464770; doi:10.7554/eLife.22593)
Supplement: Figure 1—source data 1. — Statistical analysis of quantitative real time RT-PCR Figure 1—figure supplement 1A. DOI: http://dx.doi.org/10.7554/eLife.22593.004 [file elife-22593-fig1-data1.xlsx]

## Sheet: Foglio1
Real Time PCR
	RQ CASP8		Avg CASP8	SD	T test
U87 CTR1	1	U87CTR	0.932333	0.0635164	0.000168088
U87 CTR2	0.923	U87shC8	0.410667	0.0190875
U87 CTR3	0.874
U87 shC81	0.425
U87 shC82	0.418
U87 shC83	0.389
	RQ CASP8		Avg CASP8	SD	T test
U87 CTR#2 1	1	CTR#2	0.975	0.0217025	2.1032e-05
U87 CTR#2 2	0.961	shC8#2	0.629333	0.0142945
U87 CTR#2 3	0.964
U87 shC8#2 1	0.626
U87 shC8#2 2	0.617
U87 shC8#2 3	0.645
	RQ CASP8		Avg CASP8	SD	T test
U251 CTR1	1	U251 CTR	0.997	0.0485695	3.46596e-05
U251 CTR2	1.044	U251 shC8	0.384333	0.019218
U251 CTR3	0.947
U251 shC8	0.405
U251 shC81	0.381
U251 shC82	0.367
