# Supplementary material for: Caspase-8 contributes to angiogenesis and chemotherapy resistance in glioblastoma
Source: eLife. 2017 Jun 8;6:e22593. doi: 10.7554/eLife.22593 (PMC5464770; doi:10.7554/eLife.22593)
Supplement: Figure 1—source data 2. — Figure 1B Statistical analysis of the quantification of Hb content (Figure 1—figure supplement 2A, C). Statistical analysis of the quantification of HUVEC cells proliferation and of tubulogenesis. DOI: http://dx.doi.org/10.7554/eLife.22593.005 [file elife-22593-fig1-data2.xlsx]

## Sheet: FIGURE 1B
	Mann-Whitney test (independent samples)						Neg	Pos	TC_U87	TC_U87_sh_casp_8
	Sample 1						0.05	0.9	0.086	0.05
	Variable	TC_U87					0.03	1.07	0.205	0.029
	Sample 2						0.1	0.48	0.2	0.007
	Variable	TC_U87_sh_casp_8					0.14	0.28	0.253	0.005
							0.04	0.27	0.231	0.008
		Sample 1	Sample 2				0.27	0.3	0.017	0.042
	Sample size	23	21				0.06	0.06	0.168	0.003
	Lowest value	0.003	0				0.05	0.01	0.013	0.006
	Highest value	2.045	0.174				0.05	0.1	0.003	0.009
	Median	0.2	0.017				0.01	0.82	0.009	0.174
	95% CI for the median	0.04732 to 0.4272	0.006829 to 0.03703				0.03	0.1	0.005	0.081
	Interquartile range	0.03425 to 0.5717	0.00675 to 0.0375				0.02	0.6	2.045	0.004
							0.05	1.01	0.192	0.072
	Mann-Whitney test (independent samples)						0.02	0.31	0.726	0.01
								1.03	0.674	0
	Average rank of first group	29.2609						0.42	0.856	0.012
	Average rank of second group	15.0952						0.07	0.265	0.03
	Large sample test statistic Z	-3.65377						0.03	0.991	0.018
	Two-tailed probability	P = 0.0003						0.3	1	0.036
								0.15	0.096	0.017
									0.218	0.021
									0.025
									0.062

## Sheet: Figure 1_Supplement 2 A
																				p
				0.092	0.135	0.11	0.155	0.125	0.124	0.54	0.37	0.42	0.46	0.46	0.46	contr neg	0.2531	0.173115		0.006682
				0.322	0.302	0.344	0.336	0.366	0.286	1.84	2.27	2.21	2.59	1.43	1.41	contr pos	1.14217	0.912092
				0.22	0.15	0.18	0.14	0.14	0.13	0.82	0.89	1.12	1.17	1.16	0.83	U87 sh CONT	0.579167	0.452919		0.0370674
				0.1	0.11	0.12	0.15	0.13	0.11	0.41	0.37	0.51	0.51	0.51	0.51	U87 sh Casp8	0.223333	0.159765

## Sheet: Figure 1_Supplent 2C
		media	dev			exp1								exp2
	neg	770059	356725			256766	1132074	978324	952963	1083803	1460524	558330	700183	348587	724707	544574	499868
	pos	3.19157e+06	682842			2825835	2301982	3164099	5203702	4227879	3542604	3010143	3037249	2443614	3412579	2985015	2709365	3140047	3251995	3302248	2246261	2649682	2544836	3312850	4039854	3752643	3110020
	CTR	2.56029e+06	656660			2932889	1767753	1543573	2900802	2811718	2289434	2158723	2279116	2843586	2445914	1457503	2387742	2485145	3195559	2693881	2160479	2464164	1881338	2686186	2991060	2773077	1952893	2595057	2742332	2650151	4151277	2295875	3623093	4432783	2991916	2962725	3063674	2082623	1993566	1827904	1654838
	shC8	1.45878e+06	635711	2.69338e-10		1856323	2205458	1546185	1573228	1703801	1038252	1055215	2052070	1836527	2035886	991925	2180138	1534671	1153571	1344082	1564599	1542971	1254639	2649302	2904350	1629659	1625573	2332682	1129045	1921917	2024927	2029873	399259	1657213	1165147	1083259	330830	1174323	775272	439505	375210	855027	461862
	t test	3.32303e-09
	neg	770.058	356.725
	pos	3191.57	682.842
	CTR	2560.29	656.659
	shC8	1458.78	635.71
