# Supplementary material for: Caspase-8 contributes to angiogenesis and chemotherapy resistance in glioblastoma
Source: eLife. 2017 Jun 8;6:e22593. doi: 10.7554/eLife.22593 (PMC5464770; doi:10.7554/eLife.22593)
Supplement: Figure 1—source data 3. — Statistical analysis of tumor growth data from U87 and U87shC8 samples. DOI: http://dx.doi.org/10.7554/eLife.22593.006 [file elife-22593-fig1-data3.xlsx]

## Sheet: exp 30-01-17
2017-02-03		4°GG
	linea u87	SC	4000000		linea u87 sh c8	SC	4000000
1	4.2	6	52.92	1	nc
2	4.5	7	70.875	2	nc
3	4.7	5.2	57.434	3	nc
4	5	5.2	65	4	nc
5	4	6	48	5	nc
6	4	6.2	49.6	6	nc
7	nc			7	nc
8	nc			8	nc
			57.3048
2017-02-07		8°GG
	linea u87	SC	4000000		linea u87 sh c8	SC	4000000
1	5	8	100	1	nc
2	4.7	8	88.36	2	nc
3	6	6.7	120.6	3	nc
4	4	4.8	38.4	4	nc
5	6.2	6.2	119.164	5	nc
6	4.5	8	81	6	nc
7	4.2	5.2	45.864	7	nc
8	6.2	8	153.76	8	nc
			93.3935
2017-02-09		10°GG
	linea u87	SC	4000000		linea u87 sh c8	SC	4000000
1	5.2	6.2	83.824	1	5.2	6.5	87.88
2	7	10	245	2	nc
3	6.8	7.2	166.464	3	nc
4	7.2	8.2	212.544	4	nc
5	6.5	7.2	152.1	5	nc
6	7	10	245	6	nc
7	6.8	6.8	157.216	7	nc
8	6.5	7	147.875	8	nc
			176.253				87.88
2017-02-13		14°GG
	linea u87	SC	4000000		linea u87 sh c8	SC	4000000
1	10.2	11.2	582.624	1	6	7	126
2	8.5	11.2	404.6	2	nc
3	10.2	11.4	593.028	3	nc
4	6.5	10	211.25	4	nc
5	11	15	907.5	5	nc
6	11.7	13.2	903.474	6	nc
7	8	9.4	300.8	7	nc
8	10.7	12.2	698.389	8	nc
			575.208				126
2017-02-16		17°GG
	linea u87	SC	4000000		linea u87 sh c8	SC	4000000
1	12	13	936	1	6.5	8.5	179.562
2	9	12	486	2	5	6	75
3	11	12.7	768.35	3	nc
4	7.5	11	309.375	4	nc
5	13	20	1690	5	nc
6	13.2	15	1306.8	6	nc
7	9	10	405	7	nc
8	12.2	14.5	1079.09	8	nc
			872.577				127.281
2017-02-20		21°GG
	linea u87	SC	4000000		linea u87 sh c8	SC	4000000
1	7.5	12	337.5	1	7.8	10	304.2
2	10	19	950	2	6.5	11	232.375
3	11.2	13.9	871.808	3	4	4.5	36
4	15.5	15.5	1861.94	4	4.2	4.5	39.69
5	12.9	13.9	1156.55	5	nc
6	12.2	13.5	1004.67	6	nc
7	16	20	2560	7	nc
8	16.5	20	2722.5	8	nc
ultimi 4 sacrificati			1433.12			i 2 grandi	268.288
2017-02-24		25°GG
	linea u87	SC	4000000		linea u87 sh c8	SC	4000000
1	14	16	1568	1	7	8	196
2	9.5	13	586.625	2	6.5	8.5	179.562
3	16	18	2304	3	10	13	650
4	14	16	1568	4	9.8	11.2	537.824
5	sacrificato			5	5.5	6.5	98.3125
6	sacrificato			6	nc
7	sacrificato			7	nc
8	sacrificato			8	nc
			1506.66				332.34
2017-02-27		28°GG				tutti
	linea u87	SC	4000000		linea u87 sh c8	SC	4000000
1	17.5	21	3215.62	1	6.2	7.2	138.384
2	15.5	19	2282.38	2	7	7	171.5
3	15	20	2250	3	7.2	9	233.28
4	10	17	850	4	10.2	14	728.28
5	sacrificato			5	9.8	12	576.24
6	sacrificato			6	nc
7	sacrificato			7	nc
8	sacrificato			8	nc
sacrificati tutti i k			2149.5		sacrificati i due più grandi		369.537
2017-03-03		32°GG				tutti
	linea u87	SC	4000000		linea u87 sh c8	SC	4000000
1	sacrificato			1	8.2	9	302.58
2	sacrificato			2	6.2	7.4	142.228
3	sacrificato			3	6	9	162
4	sacrificato			4	7.5	10	281.25
5	sacrificato			5	6	7.2	129.6
6	sacrificato			6	nc
7	sacrificato			7	sacrificati
8	sacrificato			8	sacrificati
			#DIV/0!				203.532
2017-03-06		35°GG				tutti
	linea u87	SC	4000000		linea u87 sh c8	SC	4000000
1	sacrificato			1	9	10	405
2	sacrificato			2	7	8.5	208.25
3	sacrificato			3	7	10	245
4	sacrificato			4	9	12	486
5	sacrificato			5	7	8.2	200.9
6	sacrificato			6	nc
7	sacrificato			7	sacrificati
8	sacrificato			8	sacrificati
							309.03
2017-03-09		38°GG				tutti
	linea u87	SC	4000000		linea u87 sh c8	SC	4000000
1	sacrificato			1	7.5	9	253.125
2	sacrificato			2	8	9	288
3	sacrificato			3	9.8	13	624.26
4	sacrificato			4	10	10	500
5	sacrificato			5	7.5	9.5	267.188
6	sacrificato			6	nc
7	sacrificato			7	sacrificati
8	sacrificato			8	sacrificati
			#DIV/0!				386.515
2017-03-13		42°GG
	linea u87	SC	4000000		linea u87 sh c8	SC	4000000
1	sacrificato			1	10.5	12	661.5
2	sacrificato			2	8	10	320
3	sacrificato			3	9	11	445.5
4	sacrificato			4	10	15	750
5	sacrificato			5	9	10.4	421.2
6	sacrificato			6	nc
7	sacrificato			7	sacrificati
8	sacrificato			8	sacrificati
			#DIV/0!				519.64
2017-03-17		46°GG
	linea u87	SC	4000000		linea u87 sh c8	SC	4000000
1	sacrificato			1	11	12	726
2	sacrificato			2	8.5	10.5	379.312
3	sacrificato			3	9.2	11.2	473.984
4	sacrificato			4	11	15	907.5
5	sacrificato			5	9.4	10.5	463.89
6	sacrificato			6	nc
7	sacrificato			7	sacrificati
8	sacrificato			8	sacrificati
			#DIV/0!				590.137
2017-03-20		49°GG
	linea u87	SC	4000000		linea u87 sh c8	SC	4000000
1	sacrificato			1	9.8	11.2	537.824
2	sacrificato			2	11.2	13.2	827.904
3	sacrificato			3	9.2	11	465.52
4	sacrificato			4	11.9	15.2	1076.24
5	sacrificato			5	9.7	11	517.495
6	sacrificato			6	nc
7	sacrificato			7	sacrificati
8	sacrificato			8	sacrificati
			#DIV/0!				684.996

## Sheet: exp 20-02-17
2017-02-27		7°GG
	linea u87	SC	4000000		linea u87 sh c8	SC	4000000
1	5.2	6.5	87.88	1	nc
2	5.2	6.2	83.824	2	nc
3	5	6	75	3	nc
4	4.5	5.2	52.65	4	nc
5	5	5.7	71.25	5	nc
6	5.2	5.5	74.36	6	nc
7	4	6	48	7	nc
8	5.2	5.5	74.36	8	nc
9	5.7	6	97.47	9	nc
10	5	6.2	77.5	10	nc
11	5	5	62.5	11	nc
12	5	5.2	65	12	nc
13	4.5	5.2	52.65	13	nc
14	5.6	6	94.08	14	nc
15	5	6.2	77.5	15	nc
16	nc			16	nc
			72.9349
2017-03-03		11°GG
	linea u87	SC	4000000		linea u87 sh c8	SC	4000000
1	6	8.5	153	1	nc
2	6.2	7	134.54	2	nc
3	5.5	6.2	93.775	3	nc
4	7.5	9	253.125	4	nc
5	8	9.2	294.4	5	nc
6	5	6.2	77.5	6	nc
7	7.2	8.2	212.544	7	nc
8	8	9	288	8	nc
9	7.4	8.5	232.73	9	nc
10	6.2	7	134.54	10	nc
11	6	7.2	129.6	11	nc
12	7	9.5	232.75	12	nc
13	6.2	7.2	138.384	13	nc
14	5.7	6.8	110.466	14	nc
15	6.2	7	134.54	15	nc
16	nc			16	nc
			174.66
2017-03-06		14°GG
	linea u87	SC	4000000		linea u87 sh c8	SC	4000000
1	8	11	352	1	nc
2	7.5	8.2	230.625	2	nc
3	6.9	8.9	211.865	3	nc
4	5	6	75	4	nc
5	9.2	11.2	473.984	5	nc
6	5.9	7.2	125.316	6	nc
7	8.5	9.2	332.35	7	nc
8	9.2	11.2	473.984	8	nc
9	9.5	11.7	527.962	9	nc
10	7	8	196	10	nc
11	7	9	220.5	11	nc
12	8.9	12.2	483.181	12	nc
13	7.2	9	233.28	13	nc
14	7	8.5	208.25	14	nc
15	7.5	9	253.125	15	nc
16	6	9.2	165.6	16	nc
			285.189
2017-03-09		17°GG
	linea u87	SC	4000000		linea u87 sh c8	SC	4000000
1	8.9	10	396.05	1	5	5.5	68.75
2	10.2	11.2	582.624	2	nc
3	10.9	13	772.265	3	nc
4	12.2	13.5	1004.67	4	nc
5	11.7	14.5	992.452	5	nc
6	9	12.5	506.25	6	nc
7	13	15.5	1309.75	7	nc
8	10	12	600	8	nc
9	12	15	1080	9	nc
10	11	13	786.5	10	nc
11	8	10	320	11	nc
12	11	14	847	12	nc
13	9	12	486	13	nc
14	8	12	384	14	nc
15	10	15	750	15	nc
16	8.5	9.2	332.35	16	nc
			696.869				69
2017-03-13		21°GG
	linea u87	SC	4000000		linea u87 sh c8	SC	4000000
1	12.7	16	1290.32	1	7	7	171.5
2	10.2	16	832.32	2	5.2	6	81.12
3	12	17	1224	3	5	6	75
4	13	16	1352	4	nc
5	13.2	16	1393.92	5	nc
6	14	14	1372	6	nc
7	12	14	1008	7	nc
8	10.2	15	780.3	8	nc
9	9	11	445.5	9	nc
sac topo1	14	18	1764	10	nc
sac topo2	14	17.5	1715	11	nc
sac topo3	14	18	1764	12	nc
sac topo4	14	20	1960	13	nc
sac topo5	15	16	1800	14	nc
sac topo6	16	16	2048	15	nc
sac topo7	15	21	2362.5	16	nc
sacrificati gli ultimi 7 k			1444.49				109.207
2017-03-17		25°GG
	linea u87	SC	4000000		linea u87 sh c8	SC	4000000
1	10.5	16.5	909.562	1	7.2	8	207.36
2	12.4	17	1306.96	2	5.5	6	90.75
3	13.2	16.5	1437.48	3	6.5	7.8	164.775
4	14	16	1568	4	nc
5	14.5	15	1576.88	5	nc
6	12.4	14.5	1114.76	6	nc
7	11	15	907.5	7	nc
8	9.8	11.4	547.428	8	nc
9	13	16	1352	9	nc
10	sacrificati			10	nc
11	sacrificati			11	nc
12	sacrificati			12	nc
13	sacrificati			13	nc
14	sacrificati			14	nc
15	sacrificati			15	nc
16	sacrificati			16	nc
			1191.17				154.295
2017-03-20		28°GG
	linea u87	SC	4000000		linea u87 sh c8	SC	4000000
sac topo8	17.4	19	2876.22	1	8.2	9.2	309.304
sac topo9	16.5	18	2450.25	2	6	6	108
sac topo10	15.4	17.5	2075.15	3	8	10	320
sac topo11	17	20	2890	4	nc
sac topo12	15	19	2137.5	5	nc
sac topo13	14	17	1666	6	nc
sac topo14	16	18.5	2368	7	nc
sac topo15	11	12	726	8	nc
sac topo16	14	19	1862	9	nc
10	sacrificati			10	nc
11	sacrificati			11	nc
12	sacrificati			12	nc
13	sacrificati			13	nc
14	sacrificati			14	nc
15	sacrificati			15	nc
16	sacrificati			16	nc
sacrificati tutti i k			2116.79				245.768
2017-03-24		32°GG
	linea u87	SC	4000000		linea u87 sh c8	SC	4000000
sac topo8	sacrificati			1	8.2	10	336.2
sac topo9	sacrificati			2	8.5	9.4	339.575
sac topo10	sacrificati			3	8	9	288
sac topo11	sacrificati			4	4.5	5.2	52.65
sac topo12	sacrificati			5	nc
sac topo13	sacrificati			6	nc
sac topo14	sacrificati			7	nc
sac topo15	sacrificati			8	nc
sac topo16	sacrificati			9	nc
10	sacrificati			10	nc
11	sacrificati			11	nc
12	sacrificati			12	nc
13	sacrificati			13	nc
14	sacrificati			14	nc
15	sacrificati			15	nc
16	sacrificati			16	nc
			#DIV/0!				254.106
2017-03-28		36°GG
	linea u87	SC	4000000		linea u87 sh c8	SC	4000000
sac topo8	sacrificati			1	4.2	4.5	39.69
sac topo9	sacrificati			2	4	4.5	36
sac topo10	sacrificati			3	10	12.5	625
sac topo11	sacrificati			4	9.2	11	465.52
sac topo12	sacrificati			5	8.5	9.5	343.188
sac topo13	sacrificati			6	6.5	6.5	137.312
sac topo14	sacrificati			7	7	7	171.5
sac topo15	sacrificati			8	nc
sac topo16	sacrificati			9	nc
10	sacrificati			10	nc
11	sacrificati			11	nc
12	sacrificati			12	nc
13	sacrificati			13	nc
14	sacrificati			14	nc
15	sacrificati			15	nc
16	sacrificati			16	nc
			#DIV/0!				259.744
2017-03-31		39°GG
	linea u87	SC	4000000		linea u87 sh c8	SC	4000000
sac topo8	sacrificati			1	4.5	4.7	47.5875
sac topo9	sacrificati			2	4.2	5	44.1
sac topo10	sacrificati			3	10.4	12.5	676
sac topo11	sacrificati			4	9.7	11	517.495
sac topo12	sacrificati			5	8.7	9.5	359.527
sac topo13	sacrificati			6	6.5	7	147.875
sac topo14	sacrificati			7	7.2	7	181.44
sac topo15	sacrificati			8	4.2	4.5	39.69
sac topo16	sacrificati			9	nc
10	sacrificati			10	nc
11	sacrificati			11	nc
12	sacrificati			12	nc
13	sacrificati			13	nc
14	sacrificati			14	nc
15	sacrificati			15	nc
16	sacrificati			16	nc
			#DIV/0!				251.714
2017-04-04		43°GG
	linea u87	SC	4000000		linea u87 sh c8	SC	4000000
sac topo8	sacrificati			1	4.2	4.5	39.69
sac topo9	sacrificati			2	4.2	5.2	45.864
sac topo10	sacrificati			3	4.8	5.2	59.904
sac topo11	sacrificati			4	10	14	700
sac topo12	sacrificati			5	11	15	907.5
sac topo13	sacrificati			6	8.2	9.2	309.304
sac topo14	sacrificati			7	10	11.5	575
sac topo15	sacrificati			8	6	8	144
sac topo16	sacrificati			9	4.2	5.2	45.864
10	sacrificati			10	4	4.2	33.6
11	sacrificati			11	4.2	5.5	48.51
12	sacrificati			12	nc
13	sacrificati			13	nc
14	sacrificati			14	nc
15	sacrificati			15	nc
16	sacrificati			16	nc
			#DIV/0!				264.476
2017-04-06		45°GG
	linea u87	SC	4000000		linea u87 sh c8	SC	4000000
sac topo8	sacrificati			1	4.7	5	55.225
sac topo9	sacrificati			2	5	5.5	68.75
sac topo10	sacrificati			3	5	6	75
sac topo11	sacrificati			4	10.2	14.2	738.684
sac topo12	sacrificati			5	11.2	15	940.8
sac topo13	sacrificati			6	8.5	9.5	343.188
sac topo14	sacrificati			7	10.2	11.5	598.23
sac topo15	sacrificati			8	6.2	8	153.76
sac topo16	sacrificati			9	5	5.5	68.75
10	sacrificati			10	5	6	75
11	sacrificati			11	4.5	5.7	57.7125
12	sacrificati			12	4.5	5.2	52.65
13	sacrificati			13	nc
14	sacrificati			14	nc
15	sacrificati			15	nc
16	sacrificati			16	nc
			#DIV/0!				268.979

## Sheet: Summary
Tumor volume
shcontrol		shCasp8		shCasp8
21days		21days		42 days
936		304		662
486		332		320
768		36		446
309		40		750
1690				421
1307
405
1079
1290		172		40
832		81		46
1224		75		60
1352				700
1394				908
1372				309
1008				575
780				144
446				46
1764				34
1715				49
1764
1960
1800
2048
2363

## Sheet: Summary (2)
Tumor volume	Genotype	Type
936	1	CTR
486	1	CTR
768	1	CTR
309	1	CTR
1690	1	CTR
1307	1	CTR
405	1	CTR
1079	1	CTR
1290	1	CTR
832	1	CTR
1224	1	CTR
1352	1	CTR
1394	1	CTR
1372	1	CTR
1008	1	CTR
780	1	CTR
446	1	CTR
1764	1	CTR
1715	1	CTR
1764	1	CTR
1960	1	CTR
1800	1	CTR
2048	1	CTR
2363	1	CTR
304	2	shCASP8
332	2	shCASP8
36	2	shCASP8
40	2	shCASP8
0	2	shCASP8
0	2	shCASP8
0	2	shCASP8
0	2	shCASP8
172	2	shCASP8
81	2	shCASP8
75	2	shCASP8
0	2	shCASP8
0	2	shCASP8
0	2	shCASP8
0	2	shCASP8
0	2	shCASP8
0	2	shCASP8
0	2	shCASP8
0	2	shCASP8
0	2	shCASP8
0	2	shCASP8
0	2	shCASP8
0	2	shCASP8
0	2	shCASP8
662	3	shCASP8-42days
320	3	shCASP8-42days
446	3	shCASP8-42days
750	3	shCASP8-42days
421	3	shCASP8-42days
0	3	shCASP8-42days
0	3	shCASP8-42days
0	3	shCASP8-42days
40	3	shCASP8-42days
46	3	shCASP8-42days
60	3	shCASP8-42days
700	3	shCASP8-42days
908	3	shCASP8-42days
309	3	shCASP8-42days
575	3	shCASP8-42days
144	3	shCASP8-42days
46	3	shCASP8-42days
34	3	shCASP8-42days
49	3	shCASP8-42days
0	3	shCASP8-42days
0	3	shCASP8-42days
0	3	shCASP8-42days
0	3	shCASP8-42days
0	3	shCASP8-42days

## Sheet: Descriptive 1
										v2.30
	Test	Distribution - Comparative
		Tumor volume by Genotype
	Performed by	fabiola						Date	2017-04-11 12:49:59
	Tumor volume by Genotype	n	Mean	95% CI		SE	SD
	shCTR	24	1253.83	1015.69	1491.98	115.121	563.975
	shCasp8	24	43.3333	3.73729	82.9294	19.1409	93.7711
																									Data	shCTR	1298.5	332	1.9	309	0.776443	0.9	309	1.3	1253.83
																									Outlier Boxplot	shCasp8	0	304	1.9	405	0.894829	0.9	801.667	1.4	1015.69
																									Percentiles (None)			172	1.9	446	0.900285	1.1	801.667	1.5	1253.83
																									95% CI Mean Diamond					486	0.844127	1.1	1298.5	1.4	1491.98
																									Connected Means					768	0.897439	1.1	1298.5	1.3	1253.83
																									None					780	0.899785	0.7	1298.5	1.5	1253.83
																									Outliers > 1.5 and < 3 IQR					832	0.89649	1.1	1298.5	2.3	43.3333
																									Outliers > 3 IQR					936	1.00766	1.1	1298.5	2.4	3.73729
																									X Name					1008	0.899221	1.1	1743.58	2.5	43.3333
																														1079	0.961755	0.9	1743.58	2.4	82.9294
																														1224	0.886287	0.9	2363	2.3	43.3333
																														1290	0.923381	0.9	1743.58	2.5	43.3333
																														1307	0.812901	0.7	1743.58
																														1352	0.785358	0.7	1298.5
																														1372	0.900131	0.7	1298.5
																														1394	0.9	0.7	1298.5
																														1690	0.897588	0.7	801.667
																														1715	0.910078	0.9	801.667
																														1764	0.854479	1.9	0
																														1764	0.899998	1.9	0
																														1800	0.900216	2.1	0
																														1960	0.99497	2.1	0
																														2048	0.900431	2.1	0
																														2363	0.908291	1.7	0
																														0	1.77644	2.1	0
																														0	1.89483	2.1	0
																														0	1.90029	2.1	38.3333
																														0	1.84413	1.9	38.3333
																														0	1.89744	1.9	81
																														0	1.89979	1.9	38.3333
																														0	1.89649	1.7	38.3333
																														0	2.00766	1.7	0
																														0	1.89922	1.7	0
																														0	1.96176	1.7	0
																														0	1.88629	1.7	0
																														0	1.92338	1.9	0
																														0	1.8129
																														0	1.78536
																														0	1.90013
																														0	1.9
																														0	1.89759
																														36	1.91008
																														40	1.85448
																														75	1.9
																														81	1.90022

## Sheet: Descriptive 1 (2)
										v2.30
	Test	Distribution - Comparative
		Tumor volume by Genotype
	Performed by	fabiola						Date	2017-04-11 12:42:58
	Tumor volume by Genotype	n	Mean	95% CI		SE	SD
	shCTR	24	1253.83	1015.69	1491.98	115.121	563.975
	shCasp8	24	43.3333	3.73729	82.9294	19.1409	93.7711
	Tumor volume by Genotype	n	Min	1st Quartile	Median	95% CI		3rd Quartile	Max	IQR
	shCTR	24	309	801.667	1298.5	832	1715	1743.58	2363	941.917
	shCasp8	24	0	0	0	0	36	38.3333	332	38.3333
																									Data	shCTR	1298.5	332	1.9	309	0.776443	0.9	309	1.3	1253.83
																									95% CI Notched Outlier Boxplot	shCasp8	0	304	1.9	405	0.894829	0.9	801.667	1.4	1015.69
																									Percentiles (None)			172	1.9	446	0.900285	1.1	801.667	1.5	1253.83
																									95% CI Mean Diamond					486	0.844127	1.1	832	1.4	1491.98
																									Connected Means					768	0.897439	1.05	1298.5	1.3	1253.83
																									None					780	0.899785	0.75	1298.5	1.5	1253.83
																									Outliers > 1.5 and < 3 IQR					832	0.89649	1.05	1298.5	2.3	43.3333
																									Outliers > 3 IQR					936	1.00766	1.1	1715	2.4	3.73729
																									X Name					1008	0.899221	1.1	1743.58	2.5	43.3333
																														1079	0.961755	0.9	1743.58	2.4	82.9294
																														1224	0.886287	0.9	2363	2.3	43.3333
																														1290	0.923381	0.9	1743.58	2.5	43.3333
																														1307	0.812901	0.7	1743.58
																														1352	0.785358	0.7	1715
																														1372	0.900131	0.75	1298.5
																														1394	0.9	0.7	832
																														1690	0.897588	0.7	801.667
																														1715	0.910078	0.9	801.667
																														1764	0.854479	1.9	0
																														1764	0.899998	1.9	0
																														1800	0.900216	2.1	0
																														1960	0.99497	2.1	0
																														2048	0.900431	2.05	0
																														2363	0.908291	1.75	0
																														0	1.77644	2.05	0
																														0	1.89483	2.1	36
																														0	1.90029	2.1	38.3333
																														0	1.84413	1.9	38.3333
																														0	1.89744	1.9	81
																														0	1.89979	1.9	38.3333
																														0	1.89649	1.7	38.3333
																														0	2.00766	1.7	36
																														0	1.89922	1.75	0
																														0	1.96176	1.7	0
																														0	1.88629	1.7	0
																														0	1.92338	1.9	0
																														0	1.8129
																														0	1.78536
																														0	1.90013
																														0	1.9
																														0	1.89759
																														36	1.91008
																														40	1.85448
																														75	1.9
																														81	1.90022

## Sheet: t-test 1
								v2.30
	Test	Compare Groups - Independent t-test (unequal variances)
		Tumor volume by Genotype: shCTR ¹ shCasp8
	Performed by	fabiola				Date	2017-04-11 12:44:39
	n	48
	Tumor volume by Genotype	n	Mean	SE	SD
	shCTR	24	1253.83	115.121	563.975
	shCasp8	24	43.3333	19.1409	93.7711
	Mean difference	1210.5
	95% CI	969.782	1451.22
	SE	116.701
	t statistic	10.3726
	DF	24.2707
	2-tailed p	2.11588e-10	(Welch's approximation for unequal variances)

## Sheet: Descriptive 2
										v2.30
	Test	Distribution - Comparative
		Tumor volume by Genotype
	Performed by	fabiola						Date	2017-04-21 14:27:16
	Tumor volume by Genotype	n	Mean	95% CI		SE	SD
	CTR (3 weeks)	24	1253.83	1015.69	1491.98	115.121	563.975
	shCasp8 (3 weeks)	24	43.3333	3.73729	82.9294	19.1409	93.7711
	shCasp8 (6 weeks)	24	229.583	105.42	353.746	60.021	294.042
	Tumor volume by Genotype	n	Min	1st Quartile	Median	95% CI		3rd Quartile	Max	IQR
	CTR (3 weeks)	24	309	801.667	1298.5	832	1715	1743.58	2363	941.917
	shCasp8 (3 weeks)	24	0	0	0	0	36	38.3333	332	38.3333
	shCasp8 (6 weeks)	24	0	0	47.5	0	421	435.583	908	435.583
																									Data	CTR (3 weeks)	1298.5	332	1.9	309	0.776443	0.9	309	1.3	1253.83
																									Outlier Boxplot	shCasp8 (3 weeks)	0	304	1.9	405	0.894829	0.9	801.667	1.4	1015.69
																									Percentiles (None)	shCasp8 (6 weeks)	47.5	172	1.9	446	0.900285	1.1	801.667	1.5	1253.83
																									95% CI Mean Diamond					486	0.844127	1.1	1298.5	1.4	1491.98
																									Connected Means					768	0.897439	1.1	1298.5	1.3	1253.83
																									None					780	0.899785	0.7	1298.5	1.5	1253.83
																									Outliers > 1.5 and < 3 IQR					832	0.89649	1.1	1298.5	2.3	43.3333
																									Outliers > 3 IQR					936	1.00766	1.1	1298.5	2.4	3.73729
																									X Name					1008	0.899221	1.1	1743.58	2.5	43.3333
																														1079	0.961755	0.9	1743.58	2.4	82.9294
																														1224	0.886287	0.9	2363	2.3	43.3333
																														1290	0.923381	0.9	1743.58	2.5	43.3333
																														1307	0.812901	0.7	1743.58	3.3	229.583
																														1352	0.785358	0.7	1298.5	3.4	105.42
																														1372	0.900131	0.7	1298.5	3.5	229.583
																														1394	0.9	0.7	1298.5	3.4	353.746
																														1690	0.897588	0.7	801.667	3.3	229.583
																														1715	0.910078	0.9	801.667	3.5	229.583
																														1764	0.854479	1.9	0
																														1764	0.899998	1.9	0
																														1800	0.900216	2.1	0
																														1960	0.99497	2.1	0
																														2048	0.900431	2.1	0
																														2363	0.908291	1.7	0
																														0	1.77644	2.1	0
																														0	1.89483	2.1	0
																														0	1.90029	2.1	38.3333
																														0	1.84413	1.9	38.3333
																														0	1.89744	1.9	81
																														0	1.89979	1.9	38.3333
																														0	1.89649	1.7	38.3333
																														0	2.00766	1.7	0
																														0	1.89922	1.7	0
																														0	1.96176	1.7	0
																														0	1.88629	1.7	0
																														0	1.92338	1.9	0
																														0	1.8129	2.9	0
																														0	1.78536	2.9	0
																														0	1.90013	3.1	0
																														0	1.9	3.1	47.5
																														0	1.89759	3.1	47.5
																														36	1.91008	2.7	47.5
																														40	1.85448	3.1	47.5
																														75	1.9	3.1	47.5
																														81	1.90022	3.1	435.583
																														0	2.77644	2.9	435.583
																														0	2.89483	2.9	908
																														0	2.90029	2.9	435.583
																														0	2.84413	2.7	435.583
																														0	2.89744	2.7	47.5
																														0	2.89979	2.7	47.5
																														0	2.89649	2.7	47.5
																														0	3.00766	2.7	0
																														34	2.89922	2.9	0
																														40	2.96176
																														46	2.88629
																														46	2.92338
																														49	2.8129
																														60	2.78536
																														144	2.90013
																														309	2.9
																														320	2.89759
																														421	2.91008
																														446	2.85448
																														575	2.9
																														662	2.90022
																														700	2.99497
																														750	2.90043
																														908	2.90829

## Sheet: Summary (wout zero)
Tumor volume	Genotype	Type
936	1	CTR
486	1	CTR
768	1	CTR
309	1	CTR
1690	1	CTR
1307	1	CTR
405	1	CTR
1079	1	CTR
1290	1	CTR
832	1	CTR
1224	1	CTR
1352	1	CTR
1394	1	CTR
1372	1	CTR
1008	1	CTR
780	1	CTR
446	1	CTR
1764	1	CTR
1715	1	CTR
1764	1	CTR
1960	1	CTR
1800	1	CTR
2048	1	CTR
2363	1	CTR
304	2	shCASP8
332	2	shCASP8
36	2	shCASP8
40	2	shCASP8
	2	shCASP8
	2	shCASP8
	2	shCASP8
	2	shCASP8
172	2	shCASP8
81	2	shCASP8
75	2	shCASP8
	2	shCASP8
	2	shCASP8
	2	shCASP8
	2	shCASP8
	2	shCASP8
	2	shCASP8
	2	shCASP8
	2	shCASP8
	2	shCASP8
	2	shCASP8
	2	shCASP8
	2	shCASP8
	2	shCASP8
662	3	shCASP8-42days
320	3	shCASP8-42days
446	3	shCASP8-42days
750	3	shCASP8-42days
421	3	shCASP8-42days
	3	shCASP8-42days
	3	shCASP8-42days
	3	shCASP8-42days
40	3	shCASP8-42days
46	3	shCASP8-42days
60	3	shCASP8-42days
700	3	shCASP8-42days
908	3	shCASP8-42days
309	3	shCASP8-42days
575	3	shCASP8-42days
144	3	shCASP8-42days
46	3	shCASP8-42days
34	3	shCASP8-42days
49	3	shCASP8-42days
	3	shCASP8-42days
	3	shCASP8-42days
	3	shCASP8-42days
	3	shCASP8-42days
	3	shCASP8-42days

## Sheet: Descriptive 3
										v2.30
	Test	Distribution - Comparative
		Tumor volume by Genotype
	Performed by	fabiola						Date	2017-04-21 14:36:41
	Tumor volume by Genotype	n	Mean	95% CI		SE	SD
	CTR (3 weeks)	24	1253.83	1015.69	1491.98	115.121	563.975
	shCasp8 (3 weeks)	7	148.571	33.5581	263.585	47.0035	124.36
	shCasp8 (6 weeks)	16	344.375	184.156	504.594	75.169	300.676
	Tumor volume by Genotype	n	Min	1st Quartile	Median	95% CI		3rd Quartile	Max	IQR
	CTR (3 weeks)	24	309	801.667	1298.5	832	1715	1743.58	2363	941.917
	shCasp8 (3 weeks)	7	36	45.8333	81	36	332	282	332	236.167
	shCasp8 (6 weeks)	16	34	47.25	314.5	46	662	625.75	908	578.5
																									Data	CTR (3 weeks)	1298.5	309	0.776443	0.9	309	1.3	1253.83
																									Outlier Boxplot	shCasp8 (3 weeks)	81	405	0.894829	0.9	801.667	1.4	1015.69
																									Percentiles (None)	shCasp8 (6 weeks)	314.5	446	0.900285	1.1	801.667	1.5	1253.83
																									95% CI Mean Diamond			486	0.844127	1.1	1298.5	1.4	1491.98
																									Connected Means			768	0.897439	1.1	1298.5	1.3	1253.83
																									None			780	0.899785	0.7	1298.5	1.5	1253.83
																									Outliers > 1.5 and < 3 IQR			832	0.89649	1.1	1298.5	2.3	148.571
																									Outliers > 3 IQR			936	1.00766	1.1	1298.5	2.4	33.5581
																									X Name			1008	0.899221	1.1	1743.58	2.5	148.571
																												1079	0.961755	0.9	1743.58	2.4	263.585
																												1224	0.886287	0.9	2363	2.3	148.571
																												1290	0.923381	0.9	1743.58	2.5	148.571
																												1307	0.812901	0.7	1743.58	3.3	344.375
																												1352	0.785358	0.7	1298.5	3.4	184.156
																												1372	0.900131	0.7	1298.5	3.5	344.375
																												1394	0.9	0.7	1298.5	3.4	504.594
																												1690	0.897588	0.7	801.667	3.3	344.375
																												1715	0.910078	0.9	801.667	3.5	344.375
																												1764	0.854479	1.9	36
																												1764	0.899998	1.9	45.8333
																												1800	0.900216	2.1	45.8333
																												1960	0.99497	2.1	81
																												2048	0.900431	2.1	81
																												2363	0.908291	1.7	81
																												36	1.77644	2.1	81
																												40	1.89483	2.1	81
																												75	1.90029	2.1	282
																												81	1.84413	1.9	282
																												172	1.89744	1.9	332
																												304	1.89979	1.9	282
																												332	1.89649	1.7	282
																												34	2.77644	1.7	81
																												40	2.89483	1.7	81
																												46	2.90029	1.7	81
																												46	2.84413	1.7	45.8333
																												49	2.89744	1.9	45.8333
																												60	2.89979	2.9	34
																												144	2.89649	2.9	47.25
																												309	3.00766	3.1	47.25
																												320	2.89922	3.1	314.5
																												421	2.96176	3.1	314.5
																												446	2.88629	2.7	314.5
																												575	2.92338	3.1	314.5
																												662	2.8129	3.1	314.5
																												700	2.78536	3.1	625.75
																												750	2.90013	2.9	625.75
																												908	2.9	2.9	908
																														2.9	625.75
																														2.7	625.75
																														2.7	314.5
																														2.7	314.5
																														2.7	314.5
																														2.7	47.25
																														2.9	47.25

[truncated: 1 more sheets: Kruskal-Wallis test 1]
