# Supplementary material for: Caspase-8 contributes to angiogenesis and chemotherapy resistance in glioblastoma
Source: eLife. 2017 Jun 8;6:e22593. doi: 10.7554/eLife.22593 (PMC5464770; doi:10.7554/eLife.22593)
Supplement: Figure 1—source data 4. — Statistical analysis of vessel content analysis from immunohystochemistry experiments (Figure 1D). DOI: http://dx.doi.org/10.7554/eLife.22593.007 [file elife-22593-fig1-data4.xls]

## Sheet: Foglio1
CD31	FIELD 1	FIELD 2	FIELD 3	FIELD 4	FIELD 5	FIELD 6	MEAN
N. 1 CTR	18	25	22	20	17	21	20.5
N. 2 CTR	22	18	20	20	26	15	20.1667		CTR	shC8
N. 3 CTR	21	20	26	16	15	23	20.1667		20.5238	1.21429		t test
N. 5 CTR	21	20	19	18	21	18	19.5	sd	0.626783	0.404995		5.24346e-10
N. 6 CTR	25	20	19	22	20	21	21.1667
N. 7 CTR	22	23	21	18	20	22	21
N. 8 CTR	21	25	21	24	14	22	21.1667
N. 1 shC8	0	1	3	2	1	1	1.33333
N. 2 shC8	0	0	0	4	1	1	1
N. 3 shC8	2	3	2	2	0	0	1.5
N. 4 shC8	2	1	2	0	3	0	1.33333
N. 5 shC8	2	2	4	0	2	1	1.83333
N. 6 shC8	0	2	2	0	0	1	0.833333
N. 7 shC8	0	1	2	0	0	1	0.666667
