# Supplementary material for: Caspase-8 contributes to angiogenesis and chemotherapy resistance in glioblastoma
Source: eLife. 2017 Jun 8;6:e22593. doi: 10.7554/eLife.22593 (PMC5464770; doi:10.7554/eLife.22593)
Supplement: Figure 2—source data 1. — Statistical analysis of Luminex Experiments (Figure 2A). DOI: http://dx.doi.org/10.7554/eLife.22593.011 [file elife-22593-fig2-data1.xlsx]

## Sheet: Figure 2A
Program	xPONENT		LX100/LX200
Build	3.1.971.0
Date	2015-11-20	10:57:00
SN	LX10013241402
Batch	New Batch 11
Version	1
Operator
ComputerName	XPONENT31-PC
Country Code	409
ProtocolName	Human 6-plex
ProtocolVersion	1
ProtocolDescription
ProtocolDevelopingCompany	E-bioscience
SampleVolume	50 uL
DDGate	5000 to 25000
SampleTimeout	200 sec
BatchStartTime	2015-11-20 11:03:36
BatchStopTime	2015-11-20 11:24:00
BatchDescription	<None>
ProtocolPlate	Name	Current 96-well plate	Type	96	Plates	1
ProtocolMicrosphere	Map	100 regions	Type	MagPlex	Count	6
ProtocolAnalysis	Type	Quan	Mode	FitOfAllStandards
NormBead	None
ProtocolHeater	Off
Most Recent Calibration and Control Results:
Last MagCAL1 Calibration	Passed 11/13/2015 11:36:50 AM
Last CAL2 Calibration	Passed 11/13/2015 11:37:38 AM
Last MagCON1 Verification	Passed 11/20/2015 10:33:07 AM
Last CON2 Verification	Passed 11/20/2015 10:33:36 AM
CALInfo:
Classification Calibrator Magnetic
Lot	ExpirationDate	CalibrationTime	DDTemp	CL1Temp	CL2Temp	DDVolts	CL1Volts	CL2Volts	DDRVal	CL1RVal	CL2RVal	Result	MachineSerialNo
B37372	2015-11-25	2015-11-13 11:36:57	24.61	24.39	23.96	45.27	87.12	88.86	304	1051	1158	Pass	LX10013241402
Reporter Calibrator
Lot	ExpirationDate	CalibrationTime	RP1(1)Volts	RP1(1)Val	RP1(2)Volts	RP1(2)Val	Result	MachineSerialNo
B37371	2015-12-11	2015-11-13 11:37:45	541.64	3544.1	667.89	16112.6	Pass	LX10013241402
AssayLotInfo:
KitName	LotNumber	ExpirationDate	Manufacturer
E-Bioscience	117824000	2016-10-17	E-Bioscience
Reagent	LotName	LotNumber	ExpirationDate	Manufacturer
Standard1	6-plex	117824000	2016-10-17	E-Bioscience
Standard2	6-plex	117824000	2016-10-17	E-Bioscience
Standard3	6-plex	117824000	2016-10-17	E-Bioscience
Standard4	6-plex	117824000	2016-10-17	E-Bioscience
Standard5	6-plex	117824000	2016-10-17	E-Bioscience
Standard6	6-plex	117824000	2016-10-17	E-Bioscience
Standard7	6-plex	117824000	2016-10-17	E-Bioscience
Samples	24	Min Events	100	Per Bead
Results
DataType:	Median
Location	Sample	IL-1beta	IL6	IL8	TNF-a	MCP-1	VEGF-A	Total Events
49(1,A7)	Background0	9	15	19	8	9	32	742
50(1,B7)	Background0	8	13.5	20	9	9	35	751
51(1,C7)	Standard1	6643	5864	8600.5	6742	21000.5	17173	671
52(1,D7)	Standard1	6895.5	5711.5	8552	6263	21034	17840	708
53(1,E7)	Standard2	3751	5149.5	4490	3367	15919	8659	834
54(1,F7)	Standard2	3481	4910	4412	3309.5	15463.5	8105.5	723
55(1,G7)	Standard3	1544.5	2414	1606.5	1097	8029	2914	665
56(1,H7)	Standard3	1902	2506	2109	2050	8465.5	3240	781
57(1,A8)	Standard4	678	618	529	821	2683	838.5	714
58(1,B8)	Standard4	714	643	556.5	927	2652	897	912
59(1,C8)	Standard5	206.5	106.5	141	335	506	223	739
60(1,D8)	Standard5	184	104	127.5	318	502	218.5	723
61(1,E8)	Standard6	52	28	44	71	64	80	748
62(1,F8)	Standard6	49	28	45	84	63.5	75.5	788
63(1,G8)	Standard7	17.5	18.5	26	27	15	49	751
64(1,H8)	Standard7	15	17	22	21	14.5	39.5	720
65(1,A9)	1	20.5	4536	9213.5	12	17626	13341	705
66(1,B9)	1	21	4401	8678.5	14	17392	13239	686
67(1,C9)	2	20	4550	9131.5	13	17969	12808	769
68(1,D9)	2	21	4352	8639.5	14	17353.5	12890.5	714
69(1,E9)	3	22	4541	8792.5	14	17441.5	13013.5	654
70(1,F9)	3	19.5	4216.5	8028	13	16012.5	12195	696
71(1,G9)	4	12	449	8359	13	10422.5	6917.5	812
72(1,H9)	4	13	431	8540	14	9918.5	7189	826
73(1,A10)	5	15	557.5	8576	12	10875	7028.5	777
74(1,B10)	5	13	545	8454	14	10500	6792.5	698
75(1,C10)	6	14	617	8418	14	10810	7514	776
76(1,D10)	6	12	606	8057	14	10406.5	7016	766
77(1,E10)	1	10	1204	6881	10	6863.5	4025	728
78(1,F10)	1	10	1174	6813.5	11	6622	4204	743
79(1,G10)	2	9.5	1227.5	6707	8.5	6954	4170	830
80(1,H10)	2	9	1233	7142	9	7148	4180	766
81(1,A11)	3	10	1294.5	7201.5	10	7359	4369	680
82(1,B11)	3	8	1314	7276.5	10	7471.5	4645	761
83(1,C11)	4	8	49	4968	9.5	2970	1553	802
84(1,D11)	4	7	49.5	4877.5	9	2908	1564	633
85(1,E11)	5	8	62	4853	12	3090	1457	718
86(1,F11)	5	7	63	4949	8	3050.5	1396	688
87(1,G11)	6	8	64	4668	9	3314	1485	743
88(1,H11)	6	7	70.5	5834	9	3213.5	1627.5	730
89(1,A12)	1	7.5	89	2523	7	1001	531	664
90(1,B12)	1	6.5	86.5	2628	7	1029.5	581.5	648
91(1,C12)	2	7	107	2887	7	1193	616	737
92(1,D12)	2	6	100	2709.5	8	1210	609	805
93(1,E12)	4	8	15	1011.5	7	245	188.5	788
94(1,F12)	4	7	14	875	8	204	171	711
95(1,G12)	5	6	15	858	8	261	176.5	735
96(1,H12)	5	5	16	795.5	6	277.5	190	673
DataType:	Net MFI
Location	Sample	IL-1beta	IL6	IL8	TNF-a	MCP-1	VEGF-A	Total Events
49(1,A7)	Background0	0.5	0.75	-0.5	-0.5	0	-1.5	742
50(1,B7)	Background0	-0.5	-0.75	0.5	0.5	0	1.5	751
51(1,C7)	Standard1	6634.5	5849.75	8581	6733.5	20991.5	17139.5	671
52(1,D7)	Standard1	6887	5697.25	8532.5	6254.5	21025	17806.5	708
53(1,E7)	Standard2	3742.5	5135.25	4470.5	3358.5	15910	8625.5	834
54(1,F7)	Standard2	3472.5	4895.75	4392.5	3301	15454.5	8072	723
55(1,G7)	Standard3	1536	2399.75	1587	1088.5	8020	2880.5	665
56(1,H7)	Standard3	1893.5	2491.75	2089.5	2041.5	8456.5	3206.5	781
57(1,A8)	Standard4	669.5	603.75	509.5	812.5	2674	805	714
58(1,B8)	Standard4	705.5	628.75	537	918.5	2643	863.5	912
59(1,C8)	Standard5	198	92.25	121.5	326.5	497	189.5	739
60(1,D8)	Standard5	175.5	89.75	108	309.5	493	185	723
61(1,E8)	Standard6	43.5	13.75	24.5	62.5	55	46.5	748
62(1,F8)	Standard6	40.5	13.75	25.5	75.5	54.5	42	788
63(1,G8)	Standard7	9	4.25	6.5	18.5	6	15.5	751
64(1,H8)	Standard7	6.5	2.75	2.5	12.5	5.5	6	720
65(1,A9)	1	12	4521.75	9194	3.5	17617	13307.5	705
66(1,B9)	1	12.5	4386.75	8659	5.5	17383	13205.5	686
67(1,C9)	2	11.5	4535.75	9112	4.5	17960	12774.5	769
68(1,D9)	2	12.5	4337.75	8620	5.5	17344.5	12857	714
69(1,E9)	3	13.5	4526.75	8773	5.5	17432.5	12980	654
70(1,F9)	3	11	4202.25	8008.5	4.5	16003.5	12161.5	696
71(1,G9)	4	3.5	434.75	8339.5	4.5	10413.5	6884	812
72(1,H9)	4	4.5	416.75	8520.5	5.5	9909.5	7155.5	826
73(1,A10)	5	6.5	543.25	8556.5	3.5	10866	6995	777
74(1,B10)	5	4.5	530.75	8434.5	5.5	10491	6759	698
75(1,C10)	6	5.5	602.75	8398.5	5.5	10801	7480.5	776
76(1,D10)	6	3.5	591.75	8037.5	5.5	10397.5	6982.5	766
77(1,E10)	1	1.5	1189.75	6861.5	1.5	6854.5	3991.5	728
78(1,F10)	1	1.5	1159.75	6794	2.5	6613	4170.5	743
79(1,G10)	2	1	1213.25	6687.5	0	6945	4136.5	830
80(1,H10)	2	0.5	1218.75	7122.5	0.5	7139	4146.5	766
81(1,A11)	3	1.5	1280.25	7182	1.5	7350	4335.5	680
82(1,B11)	3	-0.5	1299.75	7257	1.5	7462.5	4611.5	761
83(1,C11)	4	-0.5	34.75	4948.5	1	2961	1519.5	802
84(1,D11)	4	-1.5	35.25	4858	0.5	2899	1530.5	633
85(1,E11)	5	-0.5	47.75	4833.5	3.5	3081	1423.5	718
86(1,F11)	5	-1.5	48.75	4929.5	-0.5	3041.5	1362.5	688
87(1,G11)	6	-0.5	49.75	4648.5	0.5	3305	1451.5	743
88(1,H11)	6	-1.5	56.25	5814.5	0.5	3204.5	1594	730
89(1,A12)	1	-1	74.75	2503.5	-1.5	992	497.5	664
90(1,B12)	1	-2	72.25	2608.5	-1.5	1020.5	548	648
91(1,C12)	2	-1.5	92.75	2867.5	-1.5	1184	582.5	737
92(1,D12)	2	-2.5	85.75	2690	-0.5	1201	575.5	805
93(1,E12)	4	-0.5	0.75	992	-1.5	236	155	788
94(1,F12)	4	-1.5	-0.25	855.5	-0.5	195	137.5	711
95(1,G12)	5	-2.5	0.75	838.5	-0.5	252	143	735
96(1,H12)	5	-3.5	1.75	776	-2.5	268.5	156.5	673
DataType:	Count
Location	Sample	IL-1beta	IL6	IL8	TNF-a	MCP-1	VEGF-A	Total Events
49(1,A7)	Background0	112	126	165	126	113	100	742
50(1,B7)	Background0	100	130	147	134	110	130	751
51(1,C7)	Standard1	101	110	150	100	104	106	671
52(1,D7)	Standard1	100	114	158	118	101	117	708
53(1,E7)	Standard2	100	158	170	137	152	117	834
54(1,F7)	Standard2	103	123	179	106	112	100	723
55(1,G7)	Standard3	100	127	128	105	100	105	665
56(1,H7)	Standard3	100	143	145	133	136	124	781
57(1,A8)	Standard4	100	123	145	102	138	106	714
58(1,B8)	Standard4	100	143	198	159	151	161	912
59(1,C8)	Standard5	100	142	127	125	126	119	739
60(1,D8)	Standard5	100	137	142	117	113	114	723
61(1,E8)	Standard6	100	121	164	123	133	107	748
62(1,F8)	Standard6	100	155	156	133	116	128	788
63(1,G8)	Standard7	100	126	159	133	118	115	751
64(1,H8)	Standard7	109	114	158	115	124	100	720
65(1,A9)	1	100	121	136	117	131	100	705
66(1,B9)	1	107	121	152	100	106	100	686
67(1,C9)	2	100	155	154	115	130	115	769
68(1,D9)	2	114	119	144	123	100	114	714
69(1,E9)	3	102	110	136	104	100	102	654
70(1,F9)	3	100	126	112	117	118	123	696
71(1,G9)	4	103	159	166	142	100	142	812
72(1,H9)	4	100	148	179	121	134	144	826
73(1,A10)	5	121	124	167	130	135	100	777
74(1,B10)	5	106	123	152	112	105	100	698
75(1,C10)	6	100	130	147	154	128	117	776
76(1,D10)	6	100	126	167	116	132	125	766
77(1,E10)	1	100	123	157	105	110	133	728
78(1,F10)	1	100	112	160	121	127	123	743
79(1,G10)	2	100	146	185	134	137	128	830
80(1,H10)	2	100	139	154	111	121	141	766
81(1,A11)	3	107	116	136	100	107	114	680
82(1,B11)	3	100	147	140	120	132	122	761
83(1,C11)	4	100	157	152	116	146	131	802
84(1,D11)	4	100	102	108	109	114	100	633
85(1,E11)	5	100	106	135	121	128	128	718
86(1,F11)	5	100	117	154	102	110	105	688
87(1,G11)	6	100	123	140	119	127	134	743
88(1,H11)	6	100	136	129	131	122	112	730
89(1,A12)	1	100	103	145	100	105	111	664
90(1,B12)	1	102	106	125	101	114	100	648
91(1,C12)	2	100	103	145	123	143	123	737
92(1,D12)	2	111	139	178	137	140	100	805
93(1,E12)	4	100	165	146	119	134	124	788
94(1,F12)	4	100	130	139	112	121	109	711
95(1,G12)	5	100	125	155	116	125	114	735
96(1,H12)	5	101	106	138	112	116	100	673
DataType:	Result
Location	Sample	IL-1beta	IL6	IL8	TNF-a	MCP-1	VEGF-A	Total Events
49(1,A7)	Background0	NaN	NaN	NaN	NaN	NaN	NaN	742
50(1,B7)	Background0	NaN	NaN	NaN	NaN	NaN	NaN	751
51(1,C7)	Standard1	8586.79	43674	10502.7	38479.2	4440.18	22524.1	671
52(1,D7)	Standard1	9511.2	29853.4	10325.1	31789.2	4485.53	24890.2	708
53(1,E7)	Standard2	2209.66	13757.9	2454.49	7461.17	1288.27	5926.13	834
54(1,F7)	Standard2	1893.97	11071.9	2380.71	7192.04	1173.81	5350.43	723
55(1,G7)	Standard3	446.614	2565.36	560.977	908.803	281.318	1400.36	665
56(1,H7)	Standard3	624.946	2693.57	792.847	2751.73	306.787	1586.76	781
57(1,A8)	Standard4	139.076	680.224	159.506	568.888	73.0736	358.204	714
58(1,B8)	Standard4	148.723	702.774	168.364	690.129	72.243	384.543	912
59(1,C8)	Standard5	34.892	169.349	39.9317	153.763	18.5412	87.8439	739
60(1,D8)	Standard5	30.8885	166.075	35.852	143.306	18.4363	85.8795	723
61(1,E8)	Standard6	8.63218	42.5916	9.92408	23.0338	4.59368	24.3598	748
62(1,F8)	Standard6	8.12933	42.5916	10.2522	27.808	4.56894	22.2838	788
63(1,G8)	Standard7	2.44649	15.0496	3.76216	8.31279	1.1861	9.75209	751
64(1,H8)	Standard7	1.89182	8.4207	2.26437	6.47914	1.11447	5.02058	720
65(1,A9)	1	3.06372	8348.18	13071.8	3.79381	1859.53	12715.9	705
66(1,B9)	1	3.16306	7625.12	10795.6	4.38529	1764.7	12520.6	686
67(1,C9)	2	2.9635	8429.38	12689.7	4.08929	2010.62	11724	769
68(1,D9)	2	3.16306	7386.74	10648	4.38529	1749.69	11873	714
69(1,E9)	3	3.35935	8377.04	11240.2	4.38529	1784.24	12098.2	654
70(1,F9)	3	2.86233	6783.75	8602.11	4.08929	1313.4	10666	696
71(1,G9)	4	1.12672	525.776	9650.3	4.08929	446.772	4232.58	812
72(1,H9)	4	1.40081	508.988	10281.6	4.38529	406.115	4474.78	826
73(1,A10)	5	1.89182	625.427	10412.5	3.79381	486.515	4330.7	777
74(1,B10)	5	1.40081	614.052	9976.17	4.38529	453.351	4123.56	698
75(1,C10)	6	1.65353	679.322	9851.29	4.38529	480.604	4774.78	776
76(1,D10)	6	1.12672	669.384	8688.86	4.38529	445.425	4319.59	766
77(1,E10)	1	0.415106	1214.25	5799.91	3.20377	221.327	2064.22	728
78(1,F10)	1	0.415106	1186.03	5666.89	3.4987	210.185	2179.04	743
79(1,G10)	2	< 2.08740234375	1236.46	5462.95	2.76116	225.608	2157.05	830
80(1,H10)	2	< 2.08740234375	1241.67	6343.45	2.90878	234.987	2163.51	766
81(1,A11)	3	0.415106	1300.34	6474.21	3.20377	245.51	2286.92	680
82(1,B11)	3	< 2.08740234375	1319.1	6642.87	3.20377	251.263	2471.86	761
83(1,C11)	4	< 2.08740234375	84.5201	2944.77	3.0563	80.896	690.864	802
84(1,D11)	4	< 2.08740234375	85.3919	2846.64	2.90878	79.1852	696.184	633
85(1,E11)	5	< 2.08740234375	106.083	2820.51	3.79381	84.2415	644.702	718
86(1,F11)	5	< 2.08740234375	107.66	2923.95	2.61341	83.1352	615.617	688
87(1,G11)	6	< 2.08740234375	109.228	2629.17	2.90878	90.6119	658.117	743
88(1,H11)	6	< 2.08740234375	119.194	4030.56	2.90878	87.7331	727.019	730
89(1,A12)	1	< 2.08740234375	145.854	1009.32	2.31721	30.8851	221.962	664
90(1,B12)	1	< 2.08740234375	142.375	1068.23	2.31721	31.5769	244.11	648
91(1,C12)	2	< 2.08740234375	170.001	1220.98	2.31721	35.5366	259.286	737
92(1,D12)	2	< 2.08740234375	160.784	1115.13	2.61341	35.948	256.204	805
93(1,E12)	4	< 2.08740234375	< 10.595703125	324.739	2.31721	11.2363	72.7554	788
94(1,F12)	4	< 2.08740234375	< 10.595703125	275.783	2.61341	9.94197	65.0703	711
95(1,G12)	5	< 2.08740234375	< 10.595703125	269.813	2.61341	11.7249	67.4884	735
96(1,H12)	5	< 2.08740234375	1.66515	248.101	2.01958	12.2205	73.4129	673
DataType:	Range
Location	Sample	IL-1beta	IL6	IL8	TNF-a	MCP-1	VEGF-A	Total Events
49(1,A7)	Background0							742
50(1,B7)	Background0							751
51(1,C7)	Standard1							671
52(1,D7)	Standard1							708
53(1,E7)	Standard2							834
54(1,F7)	Standard2							723
55(1,G7)	Standard3							665
56(1,H7)	Standard3							781
57(1,A8)	Standard4							714
58(1,B8)	Standard4							912
59(1,C8)	Standard5							739
60(1,D8)	Standard5							723
61(1,E8)	Standard6							748
62(1,F8)	Standard6							788
63(1,G8)	Standard7							751
64(1,H8)	Standard7							720
65(1,A9)	1							705
66(1,B9)	1							686
67(1,C9)	2							769
68(1,D9)	2							714
69(1,E9)	3							654
70(1,F9)	3							696
71(1,G9)	4							812
72(1,H9)	4							826
73(1,A10)	5							777
74(1,B10)	5							698
75(1,C10)	6							776
76(1,D10)	6							766
77(1,E10)	1							728
78(1,F10)	1							743
79(1,G10)	2							830
80(1,H10)	2							766
81(1,A11)	3							680
82(1,B11)	3							761
83(1,C11)	4							802
84(1,D11)	4							633
85(1,E11)	5							718
86(1,F11)	5							688
87(1,G11)	6							743
88(1,H11)	6							730
89(1,A12)	1							664
90(1,B12)	1							648
91(1,C12)	2							737
92(1,D12)	2							805
93(1,E12)	4							788
94(1,F12)	4							711
95(1,G12)	5							735
96(1,H12)	5							673
DataType:	Avg Net MFI
Sample	IL-1beta	IL6	IL8	TNF-a	MCP-1	VEGF-A
Standard1	6760.75	5773.5	8556.75	6494	21008.2	17473
Standard2	3607.5	5015.5	4431.5	3329.75	15682.2	8348.75
Standard3	1714.75	2445.75	1838.25	1565	8238.25	3043.5
Standard4	687.5	616.25	523.25	865.5	2658.5	834.25
Standard5	186.75	91	114.75	318	495	187.25
Standard6	42	13.75	25	69	54.75	44.25
Standard7	7.75	3.5	4.5	15.5	5.75	10.75
1	12.25	4454.25	8926.5	4.5	17500	13256.5
2	12	4436.75	8866	5	17652.2	12815.8
3	12.25	4364.5	8390.75	5	16718	12570.8
4	4	425.75	8430	5	10161.5	7019.75
5	5.5	537	8495.5	4.5	10678.5	6877
6	4.5	597.25	8218	5.5	10599.2	7231.5
1	1.5	1174.75	6827.75	2	6733.75	4081
2	0.75	1216	6905	0.25	7042	4141.5
3	0.5	1290	7219.5	1.5	7406.25	4473.5
4	-1	35	4903.25	0.75	2930	1525
5	-1	48.25	4881.5	1.5	3061.25	1393
6	-1	53	5231.5	0.5	3254.75	1522.75
1	-1.5	73.5	2556	-1.5	1006.25	522.75
2	-2	89.25	2778.75	-1	1192.5	579
4	-1	0.25	923.75	-1	215.5	146.25
5	-3	1.25	807.25	-1.5	260.25	149.75
DataType:	Avg Result
Sample	IL-1beta	IL6	IL8	TNF-a	MCP-1	VEGF-A
Standard1	9049	36763.7	10413.9	35134.2	4462.86	23707.2
Standard2	2051.82	12414.9	2417.6	7326.61	1231.04	5638.28
Standard3	535.78	2629.47	676.912	1830.26	294.052	1493.56
Standard4	143.9	691.499	163.935	629.508	72.6583	371.374
Standard5	32.8902	167.712	37.8919	148.535	18.4887	86.8617
Standard6	8.38075	42.5916	10.0882	25.4209	4.58131	23.3218
Standard7	2.16916	11.7351	3.01327	7.39596	1.15028	7.38633
1	3.11339	7986.65	11933.7	4.08955	1812.12	12618.3
2	3.06328	7908.06	11668.9	4.23729	1880.16	11798.5
3	3.11084	7580.39	9921.13	4.23729	1548.82	11382.1
4	1.26377	517.382	9965.96	4.23729	426.443	4353.68
5	1.64632	619.739	10194.4	4.08955	469.933	4227.13
6	1.39012	674.353	9270.07	4.38529	463.015	4547.18
1	0.415106	1200.14	5733.4	3.35124	215.756	2121.63
2	< 2.08740234375	1239.06	5903.2	2.83497	230.298	2160.28
3	N/A	1309.72	6558.54	3.20377	248.387	2379.39
4	< 2.08740234375	84.956	2895.7	2.98254	80.0406	693.524
5	< 2.08740234375	106.872	2872.23	3.20361	83.6884	630.16
6	< 2.08740234375	114.211	3329.87	2.90878	89.1725	692.568
1	< 2.08740234375	144.115	1038.78	2.31721	31.231	233.036
2	< 2.08740234375	165.392	1168.06	2.46531	35.7423	257.745
4	< 2.08740234375	< 10.595703125	300.261	2.46531	10.5891	68.9128
5	< 2.08740234375	N/A	258.957	2.31649	11.9727	70.4507
DataType:	Avg Range
Sample	IL-1beta	IL6	IL8	TNF-a	MCP-1	VEGF-A
Standard1
Standard2
Standard3
Standard4
Standard5
Standard6
Standard7
1
2
3
4
5
6
1
2
3
4
5
6
1
2
4
5
DataType:	%CV Replicates
Sample	IL-1beta	IL6	IL8	TNF-a	MCP-1	VEGF-A
Standard1	7.22357	26.5824	1.20618	13.4644	0.718576	7.05751
Standard2	10.8796	15.2982	2.15773	2.59741	6.57483	7.21991
Standard3	23.5357	3.44774	24.2212	71.1997	6.12435	8.82445
Standard4	4.74067	2.30583	3.8206	13.6186	0.808279	5.01501
Standard5	8.60719	1.3803	7.61331	4.97824	0.40094	1.59912
Standard6	4.24271	0	2.30013	13.2801	0.381852	6.29452
Standard7	18.0812	39.9427	35.1479	17.5309	4.40317	45.2956
1	2.25623	6.40166	13.4874	10.2269	3.70041	1.09451
2	4.60653	9.3229	12.3722	4.93947	9.81327	0.892888
3	11.2974	14.8624	18.8021	4.93947	21.496	8.89706
4	15.336	2.29438	4.47939	4.93947	6.74146	3.93377
5	21.0893	1.29786	3.0268	10.2269	4.99014	3.4649
6	26.7968	1.04201	8.86678	0	5.37259	7.07847
1	0	1.6626	1.64057	6.223	3.65157	3.8268
2	0	0.29749	10.547	3.68185	2.87975	0.211374
3	NaN	1.01268	1.81839	0	1.6377	5.49601
4	0	0.725589	2.39634	3.49746	1.5114	0.542415
5	0	1.04362	2.54648	26.0542	0.934718	3.26367
6	0	6.17044	29.7591	0	2.28279	7.03483
1	0	1.70686	4.00995	0	1.56636	6.72023
2	0	3.94076	6.40781	8.49549	0.813863	0.845641
4	0	0	11.5291	8.49549	8.64327	7.88552
5	0	NaN	5.92858	18.1264	2.92704	5.94635
DataType:	% Recovery
Location	Sample	IL-1beta	IL6	IL8	TNF-a	MCP-1	VEGF-A
51(1,C7)	Standard1	100.43	100.63	103.99	134.54	94.47	97.09
52(1,D7)	Standard1	111.24	68.79	102.23	111.15	95.44	107.29
53(1,E7)	Standard2	103.38	126.8	97.21	104.35	109.64	102.17
54(1,F7)	Standard2	88.61	102.05	94.29	100.59	99.9	92.25
55(1,G7)	Standard3	83.58	94.58	88.87	50.84	95.77	96.58
56(1,H7)	Standard3	116.95	99.3	125.6	153.94	104.44	109.43
57(1,A8)	Standard4	104.1	100.31	101.07	127.3	99.5	98.81
58(1,B8)	Standard4	111.33	103.63	106.69	154.43	98.37	106.08
59(1,C8)	Standard5	104.47	99.89	101.21	137.63	100.99	96.93
60(1,D8)	Standard5	92.48	97.96	90.87	128.27	100.42	94.76
61(1,E8)	Standard6	103.38	100.49	100.62	82.47	100.08	107.52
62(1,F8)	Standard6	97.36	100.49	103.94	99.56	99.54	98.36
63(1,G8)	Standard7	117.2	142.03	152.57	119.05	103.37	172.17
64(1,H8)	Standard7	90.63	79.47	91.83	92.79	97.12	88.64
DataType:	Comments
Location	Sample	IL-1beta	IL6	IL8	TNF-a	MCP-1	VEGF-A
49(1,A7)	Background0
50(1,B7)	Background0
51(1,C7)	Standard1		Extrapolated	Extrapolated	Extrapolated
52(1,D7)	Standard1	Extrapolated				Extrapolated	Extrapolated
53(1,E7)	Standard2
54(1,F7)	Standard2
55(1,G7)	Standard3
56(1,H7)	Standard3
57(1,A8)	Standard4
58(1,B8)	Standard4
59(1,C8)	Standard5
60(1,D8)	Standard5
61(1,E8)	Standard6
62(1,F8)	Standard6
63(1,G8)	Standard7
64(1,H8)	Standard7	Extrapolated	Extrapolated	Extrapolated	Extrapolated	Extrapolated	Extrapolated
65(1,A9)	1			Extrapolated	Extrapolated
66(1,B9)	1			Extrapolated	Extrapolated
67(1,C9)	2			Extrapolated	Extrapolated
68(1,D9)	2			Extrapolated	Extrapolated
69(1,E9)	3			Extrapolated	Extrapolated
70(1,F9)	3				Extrapolated
71(1,G9)	4	Extrapolated			Extrapolated
72(1,H9)	4	Extrapolated			Extrapolated
73(1,A10)	5	Extrapolated		Extrapolated	Extrapolated
74(1,B10)	5	Extrapolated			Extrapolated
75(1,C10)	6	Extrapolated			Extrapolated
76(1,D10)	6	Extrapolated			Extrapolated
77(1,E10)	1	Extrapolated			Extrapolated
78(1,F10)	1	Extrapolated			Extrapolated
79(1,G10)	2				Extrapolated
80(1,H10)	2				Extrapolated
81(1,A11)	3	Extrapolated			Extrapolated
82(1,B11)	3				Extrapolated
83(1,C11)	4				Extrapolated
84(1,D11)	4				Extrapolated
85(1,E11)	5				Extrapolated
86(1,F11)	5				Extrapolated
87(1,G11)	6				Extrapolated
88(1,H11)	6				Extrapolated
89(1,A12)	1				Extrapolated
90(1,B12)	1				Extrapolated
91(1,C12)	2				Extrapolated
92(1,D12)	2				Extrapolated
93(1,E12)	4				Extrapolated
94(1,F12)	4				Extrapolated
95(1,G12)	5				Extrapolated
96(1,H12)	5		Extrapolated		Extrapolated
DataType:	Units
Analyte:	IL-1beta	IL6	IL8	TNF-a	MCP-1	VEGF-A
BeadID:	18	25	27	45	51	78
Units:	pg/ml	pg/ml	pg/ml	pg/ml	pg/ml	pg/ml
DataType:	Standard Expected Concentration
Reagent	IL-1beta	IL6	IL8	TNF-a	MCP-1	VEGF-A
Standard1	8550	43400	10100	28600	4700	23200
Standard2	2137.5	10850	2525	7150	1175	5800
Standard3	534.375	2712.5	631.25	1787.5	293.75	1450
Standard4	133.594	678.125	157.812	446.875	73.4375	362.5
Standard5	33.3984	169.531	39.4531	111.719	18.3594	90.625
Standard6	8.34961	42.3828	9.86328	27.9297	4.58984	22.6562
Standard7	2.0874	10.5957	2.46582	6.98242	1.14746	5.66406
DataType:	Control Expected Concentration
Reagent	IL-1beta	IL6	IL8	TNF-a	MCP-1	VEGF-A
DataType:	Control Range - Low
Reagent	IL-1beta	IL6	IL8	TNF-a	MCP-1	VEGF-A
DataType:	Control Range - High
Reagent	IL-1beta	IL6	IL8	TNF-a	MCP-1	VEGF-A
DataType:	Per Bead Count
Analyte:	IL-1beta	IL6	IL8	TNF-a	MCP-1	VEGF-A
BeadID:	18	25	27	45	51	78
Per Bead:	100	100	100	100	100	100
DataType:	Dilution Factor
Location	Sample	Dilution Factor
49(1,A7)	Background0
50(1,B7)	Background0
51(1,C7)	Standard1
52(1,D7)	Standard1
53(1,E7)	Standard2
54(1,F7)	Standard2
55(1,G7)	Standard3
56(1,H7)	Standard3
57(1,A8)	Standard4
58(1,B8)	Standard4
59(1,C8)	Standard5
60(1,D8)	Standard5
61(1,E8)	Standard6
62(1,F8)	Standard6
63(1,G8)	Standard7
64(1,H8)	Standard7
65(1,A9)	1	1
66(1,B9)	1	1
67(1,C9)	2	1
68(1,D9)	2	1
69(1,E9)	3	1
70(1,F9)	3	1
71(1,G9)	4	1
72(1,H9)	4	1
73(1,A10)	5	1
74(1,B10)	5	1
75(1,C10)	6	1
76(1,D10)	6	1
77(1,E10)	1	1
78(1,F10)	1	1
79(1,G10)	2	1
80(1,H10)	2	1
81(1,A11)	3	1
82(1,B11)	3	1
83(1,C11)	4	1
84(1,D11)	4	1
85(1,E11)	5	1
86(1,F11)	5	1
87(1,G11)	6	1
88(1,H11)	6	1
89(1,A12)	1	1
90(1,B12)	1	1
91(1,C12)	2	1
92(1,D12)	2	1
93(1,E12)	4	1
94(1,F12)	4	1
95(1,G12)	5	1
96(1,H12)	5	1
DataType:	Analysis Types
Analyte:	IL-1beta	IL6	IL8	TNF-a	MCP-1	VEGF-A
AnalysisType	Logistic 5P Weighted	Logistic 5P Weighted	Logistic 5P Weighted	Logistic 5P Weighted	Logistic 5P Weighted	Logistic 5P Weighted
DataType:	Analysis Coefficients
Analyte:	IL-1beta	IL6	IL8	TNF-a	MCP-1	VEGF-A
Coefficient A	1.04289	1.65073	-2.65698	-8.41084	1.56737	-3.10797
Coefficient B	39667.4	6136.25	16091.8	113005	27589.5	34195
Coefficient C	0.454565	2813.31	2448.61	0.039797	67.2706	9984.83
Coefficient D	-0.217972	-1.18401	-0.620968	-0.144107	-0.598569	-0.702056
Coefficient F	16.1729	1.2536	1.84918	21.9219	3.49099	1.54217
DataType:	R^2
Analyte:	IL-1beta	IL6	IL8	TNF-a	MCP-1	VEGF-A
Value	0.991248	0.991277	0.9669	0.947822	0.999417	0.969266
DataType:	Audit Logs
UserId	Date	Message
DataType:	Warnings/Errors
Location	Status	Message
-- CRC --
CRC32: 36C1AB38

## Sheet: Figure 2A analysis
FIGURE 2A
Sample	Cytokine
	IL1-beta (pg/ml)				IL6 (pg/ml)				IL8 (pg/ml)				MCP-1 (pg/ml)				VEGF-A (pg/ml)				TNF-a (pg/ml)
	technical duplicates		mean				mean				mean				mean				mean				mean
Sh Ctr 1	3.06372	3.16306	3.11339		8348.18	7625.12	7986.65		5799.91	5666.89	5733.4		1859.53	1764.7	1812.12		12715.9	12520.6	12618.3		3.79381	4.38529	4.08955
Sh Ctr 2	2.9635	3.16306	3.06328		8429.38	7386.74	7908.06		5462.95	6343.45	5903.2		2010.62	1749.69	1880.16		11724	11873	11798.5		4.08929	4.38529	4.23729
Sh Ctr 3	3.35935	2.86233	3.11084		8377.04	6783.75	7580.39		6474.21	6642.87	6558.54		1784.24	1313.4	1548.82		12098.2	10666	11382.1		4.38529	4.08929	4.23729
Sh C8 1	1.12672	1.40081	1.26377		525.776	508.988	517.382		2944.77	2846.64	2895.7		446.772	406.115	426.443		4232.58	4474.78	4353.68		4.08929	4.38529	4.23729
Sh C8 2	1.89182	1.40081	1.64632		625.427	614.052	619.739		2820.51	2923.95	2872.23		486.515	453.351	469.933		4330.7	4123.56	4227.13		3.79381	4.38529	4.08955
Sh C8 3	1.65353	1.12672	1.39012		679.322	669.384	674.353		2629.17	4030.56	3329.87		480.604	445.425	463.015		4774.78	4319.59	4547.18		4.38529	4.38529	4.38529
mean±SD	3,096 ± 0,02822, n=3				7825 ± 215,5, n=3				6065 ± 435,7, N=3				1747 ± 175, n=3				11933 ± 629, n=3				4,188 ± 0,0853, n=3
	1,433 ± 0,1949, n=3				603,8 ± 79,69, n=3				3033 ± 257,7, N=3				453,1 ± 23,37, n=3				4376 ± 161,2, n=3				4,237 ±0,1479, n=3
fold change	2.1605				12.9596				1.99967				3.85566				2.72692				0.988435
unpaired T-test p value	0.00012732				6.81493e-07				0.000487212				0.000221815				3.57435e-05				0.64298
