# Supplementary material for: Caspase-8 contributes to angiogenesis and chemotherapy resistance in glioblastoma
Source: eLife. 2017 Jun 8;6:e22593. doi: 10.7554/eLife.22593 (PMC5464770; doi:10.7554/eLife.22593)
Supplement: Figure 2—source data 2. — Statistical analysis of quantitative real time RT-PCR Figure 2B and Figure 2—figure supplement 1A and B. DOI: http://dx.doi.org/10.7554/eLife.22593.012 [file elife-22593-fig2-data2.xlsx]

## Sheet: RealTimePCR
Figure 2B
Biological Replicates	Relative Quantity								Avg RQ							t test
	IL1B	IL8	IL6	VEGFA	MCP-1	TNFA			IL1B	IL8	IL6	VEGFA	MCP-1	TNFA		IL1B	IL8	IL6	VEGFA	MCP-1	TNFA
U87 CTR1	1	1	1	1	1	1		U87CTR	1.159	1.02567	1.18033	1.112	0.975333	1.041		0.000944221	1.43733e-05	0.000994645	0.00130298	0.000132058	0.285306
U87 CTR2	1.058	1.099	1.437	1.048	1.044	0.867		U87 shC8	0.0133333	0.0783333	0.041	0.377667	0.268333	0.880333
U87 CTR3	1.419	0.978	1.104	1.288	0.882	1.256			SD
U87 shC81	0.011	0.074	0.023	0.346	0.259	0.992			IL1B	IL8	IL6	VEGFA	MCP-1	TNFA
U87 shC82	0.014	0.076	0.045	0.371	0.265	0.774		U87CTR	0.227026	0.0644541	0.228281	0.154298	0.0837695	0.197714
U87 shC83	0.015	0.085	0.055	0.416	0.281	0.875		U87 shC8	0.00208167	0.00585947	0.0163707	0.035473	0.0113725	0.109098
Figure2 figure supplement 1A
Biological Replicates	Relative Quantity								Avg RQ							t test
	IL6	IL8	VEGFA						IL6	IL8	VEGFA					IL6	IL8	VEGFA
U87 CTR1	1	1	1					U87CTR	0.835	0.956333	0.915					0.00129808	4.94644e-06	0.000142854
U87 CTR2	0.644	0.933	0.817					U87 shC8	0.002	0.220667	0.158
U87 CTR3	0.861	0.936	0.928						SD
U87 shC8#2 1	0.0018	0.226	0.16						IL6	IL8	VEGFA
U87 shC8#2 2	0.002	0.213	0.152					U87CTR	0.179419	0.0378462	0.09219
U87 shC8#2 3	0.0022	0.223	0.162					U87 shC8	0.0002	0.00680686	0.0052915
Figure 2 fugure supplement 1B
Biological Replicates	Relative Quantity								Avg RQ							t test
	IL6	IL8	VEGFA						IL6	IL8	VEGFA					IL6	IL8	VEGFA
U251 CTR1	1	1	1					U87CTR	0.986667	0.925333	0.833667					0.000423047	0.004604	0.205061
U251 CTR2	1.001	1.061	1.018					U87 shC8	0.447	0.218667	0.511667
U251 CTR3	0.959	0.715	0.483						SD
U251 shC81	0.355	0.17	0.707						IL6	IL8	VEGFA
U251 shC82	0.468	0.144	0.537					U87CTR	0.0239653	0.18469	0.30382
U251 shC83	0.518	0.342	0.291					U87 shC8	0.0835045	0.107598	0.209154
