# Supplementary material for: Caspase-8 contributes to angiogenesis and chemotherapy resistance in glioblastoma
Source: eLife. 2017 Jun 8;6:e22593. doi: 10.7554/eLife.22593 (PMC5464770; doi:10.7554/eLife.22593)
Supplement: Figure 2—source data 3. — DOI: http://dx.doi.org/10.7554/eLife.22593.013 [file elife-22593-fig2-data3.xltx]

## Sheet: Figure2_source_data3.txt
Gene	01b7a29e-0d3a-4a18-8cb6-f8a329f9d6e6	03422479-a670-44ed-a9f7-33f4554ef6f6	049eb561-95ee-4584-b9eb-0715c80e0a95	04e97d81-96bb-40e7-9e8c-1efb19179a62	051cda00-0007-4e35-9044-fd0c03c8ed4b	05a2eea8-f366-4ae7-80f3-03324fb6e66e	065048d0-ecbf-4de2-b12a-55e52f8d1279	06fcbf45-4b5a-4c5a-976e-9b7bf57479dd	07775763-1931-4f95-ad0a-094a228a3770	098b8eb6-2e55-4628-8eca-e1068e74d9e6	0cbec58e-f95e-4c60-a85d-210dc56bdf3c	0ffc2552-883a-4e8f-9f76-4f37dfce3278	102a0737-7d27-46b8-a433-4f1bb5300858	10bfa2d8-228f-43d8-ae15-1f58c25d1be3	10c78528-13e4-4ce1-b171-939c9e4492d8	110100d2-bfb8-42d2-875f-9424a8bd2086	11a0e909-11e7-40f3-be04-5bd2143ee6ab	125927b5-24fd-4910-8b21-6fe37adb8a7c	152afe8c-f67c-4d7c-93ac-e1b7edd56c54	17c98d8c-8bd4-4b16-a384-0497d730f497	1dd740dc-2752-4511-ac12-45766c8e2737	23b23702-8e0f-4b4c-ad92-ce7ea44939e6	23c2c2d5-d035-4875-a109-aa0a4c34c20e	25315562-5f8e-46d0-ab77-d1f6ce75270b	26200b50-c40c-4e09-89c4-083b873bcf25	271ec214-e83b-4fcb-85cf-f35f3c39f0aa	28239a0e-9990-49ef-a159-ba63fb078c77	2b467bcc-e33f-4209-92c0-dcff843027ea	2cd6082b-d5e7-45a1-96f9-8ef4cccf8533	2d1481b0-3bdd-4b9e-b1e1-813d0c624c25	2db5af77-d0af-4c3c-bd2a-779e0a7228e0	2de8f5dd-decd-47f4-856a-bda678ee6ab8	2e5a4130-bc62-4986-948b-b741b3fbdc7a	2ee686c6-da57-4371-90a9-db02ab6cb278	3053a2c5-4426-4d56-85b0-50567f1e81c9	31398055-e000-4ca1-a37d-aac2df5920b4	33daf82d-0b4d-474e-84d7-f21c47077c95	35578669-fb40-49fa-b6b5-3bd0f239fa7e	3721666c-f46f-4b43-9f5d-b3cf85af176c	37218c7d-74ed-43db-9556-a09006645998	39580733-5ff1-43a1-b9fd-53b6f6e879bd	39b5a7b5-e2ec-442d-94c4-ba938ee79b97	3a5d8c95-260e-471a-bdf8-2fa489a069d8	47fbba7a-4914-4bcd-9fea-7ebb84fb4b47	48724ea4-25f1-463c-883a-69897e7d9a41	48a2ae8d-a9c4-4d06-8619-ad49502b3721	48f886d5-bb04-4fd1-809c-4b85730c4208	49280503-5136-4c10-8e42-061abbb6fa05	49516e85-eebe-491b-90eb-c76e4425f130
CASP8	5250859	2126018	1122181	1456608	2910945	1951917	2892782	2848418	1897962	2874339	1848697	4018880	1138095	2759774	671679	2970810	4714915	1728792	2075774	2328073	3480313	2057878	1128587	2862842	3103448	2114165	3657764	3509257	791730	3253288	3166307	2079962	2111834	2827381	4195273	2178386	903010	1076517	1457895	2858089	3998977	2911011	3734685	3142818	1675774	3322805	2888053	1250000	2051399
CCL2	19042383	10450064	3408495	2282473	13927030	8152379	50674142	7274948	2704135	20725880	7995992	30731963	11085714	24191937	601504	7942561	48084001	3142674	50960512	1256747	7854560	8092176	5040455	24690837	52651773	10017298	21825864	12926223	4659607	10257290	24881210	3569729	13648895	9370748	16353486	10369115	1822742	1882850	2552632	14714522	61002301	30573152	6455429	26632110	4459016	28723942	13781750	6413934	3472302
IL1B	9599084	1710244	970110	3194555	2903099	4360575	4697968	1245878	1229990	1736276	1067134	1940149	2700000	3870483	325815	409605	2371006	154242	8329776	3683712	934110	911040	517623	3083421	8873239	2998270	1859061	1718707	499244	708977	3991361	1732508	2257477	1330782	4009977	619630	434783	1393140	489474	2292656	14558936	5324284	7182087	3830310	3672131	15596968	2558796	963115	1055397
IL6	2520046	529961	73623	99830	1161240	797141	23059341	190546	64494	751413	1412826	13262250	652381	685693	25063	65913	4222649	250643	4274280	342000	00:00:00	310825	135940	1122844	1704711	453584	603591	60790	111246	34305	2924406	71395	272562	131165	1929303	130703	108027	738786	38684	1630039	9015597	799397	354880	1637103	306011	555907	888993	225410	114449
IL8	29479954	2563223	99633	1302326	23981954	1857122	69807989	63515	152021	17596206	2935872	63891884	2719048	36625086	175439	2947269	18511911	19607969	79541089	210145	909000	2743837	814619	15787868	18601263	2721507	4466576	386847	5895108	142939	33019438	1394574	5867360	1934524	25865305	1268304	1103679	7100792	3510526	5155163	176241370	1704374	1537812	7011322	16165149	95578016	11561618	1229508	3970303
VEGFA	76045819	217891127	12469848	36941577	39819537	27365623	91498248	7851472	40082921	58442459	153672345	246326882	31147619	201049791	8456140	40494350	51827933	193489717	77849520	5282459	96313781	72583065	17734935	23151472	36508014	5512204	45112419	6322188	217448311	2092624	263667387	89052832	467682705	89923469	155063547	216115212	68311037	36373615	119178947	144265047	25676298	57556561	147883397	107799754	100391014	243701832	21354657	184077869	138590520
[truncated: 125 more columns]
