# Supplementary material for: Caspase-8 contributes to angiogenesis and chemotherapy resistance in glioblastoma
Source: eLife. 2017 Jun 8;6:e22593. doi: 10.7554/eLife.22593 (PMC5464770; doi:10.7554/eLife.22593)
Supplement: Figure 3—source data 1. — Statistical analysis of Image J Quantification of NFkB cellular localization (Figure 3A). DOI: http://dx.doi.org/10.7554/eLife.22593.018 [file elife-22593-fig3-data1.xlsx]

## Sheet: CTR
	CTR exp 1								CTR exp 2					CTR exp3
	field 1	field 2	field 3	field 4	field 5	field 6	field 7	field 8	field 1	field 2	field 3	field 4	field 5	field 1	field 2	field 3
	ratio 1	ratio 2	ratio 3	ratio 4	ratio 5	ratio 6	ratio 7	ratio 8	ratio 9	ratio 10	ratio 11	ratio 12	ratio 13	ratio 14	ratio 15	ratio 16
ratio single cell	0.755029	0.942422	0.942422	1.01354	0.765425	0.542766	0.767712	1.09	1.17943	1.4274	0.819054	0.767607	0.615385	0.840456	0.739311	0.907506
ratio single cell	1.30936	0.749169	0.749169	0.700292	0.449117	0.894113	1.03357	0.609113	0.796605	0.774783	0.748931	0.900854	1.09057	0.763734	0.824495	0.772198
ratio single cell	1.06775	0.768462	0.768462	0.625498	0.860928	1.50411	0.840122	0.907997	0.574151	0.490023	0.844297	0.887549	1.22382	0.778353	1.14498	0.751076
ratio single cell	0.801664	1.41562	1.41562	1.09882	0.485596	1.52213	1.19315	0.831499	1.35033	1.08987	0.86553	0.921335	0.790336	0.505991	1.05049	0.629629
ratio single cell	1.09059	0.793969	0.793969		1.25832	1.44034	0.438456	0.971306	0.658909	0.78892	0.886715	0.818606	0.991074	0.914273	0.766241	0.814741
ratio single cell	1.14097	0.861051	0.861051		1.25501	1.07447	0.357102	0.935817	0.926718	0.840024	1.04781	0.740658	0.38501	0.786238	0.941963	1.24286
ratio single cell	1.19076	0.902237	0.902237		0.999447	0.791815	0.591264	0.943726	1.12196	0.781474	0.786119	0.534247	0.802965	0.557821	0.858003	0.634063
ratio single cell	1.22566	0.877943	0.877943			0.746151	0.50077	0.836317	0.98678	1.30098	0.61145	1.14472	0.867123	0.811839	1.11131	0.758966
ratio single cell	1.20557	0.678399	0.678399				0.847466	0.890784	0.841204	1.07061	1.00446	1.17507	1.24054	0.697059	0.653183	0.558537
ratio single cell	0.984199							0.891645	1.20891	0.801266	0.660803	0.666452	0.767706	0.592304		1.12503
ratio single cell									0.769249	1.39474	0.946066	0.792696	0.795805	0.87875		0.842591
ratio single cell									0.764925	0.945954	0.681016		0.714197	1.00088		1.25303
ratio single cell									1.13505		0.982155			0.748747		0.978861
ratio single cell									0.803315		0.852131			0.60878
ratio single cell									1.05682		0.878587			0.817847
ratio single cell									1.03198					0.968077
ratio single cell									1.14682					0.567633
ratio single cell														0.860121
ratio single cell														0.798753
ratio single cell														0.986674
ratio single cell														0.722403
ratio single cell														0.825547

## Sheet: ShC8
	shC8 exp1				sh c8 exp2				sh c8 exp 3
	field 1	field 2	field 3	field 4	field 1	field 2	field 3	field 4	field 1	field 2	field 3
	ratio 1	ratio 2	ratio 3	ratio 4	ratio 5	ratio 6	ratio 7	ratio 8	ratio 9	ratio 10	ratio 11
ratio single cell	1.02043	1.55977	1.92606	1.49055	1.8735	1.75499	1.95307	1.91365	1.14226	1.9999	1.93916
ratio single cell	1.38692	1.72826	2.12943	1.94356	1.13206	1.50825	1.0861	1.85553	1.22744	3.13179	1.35626
ratio single cell	1.0143	1.54644	1.31106	1.90009	1.77527	0.775493	1.26607	1.5082	2.0656	1.69988	1.64811
ratio single cell	1.10867	1.43304	1.23239	1.82335	1.91635	1.61248	1.71618	1.50722	2.09848	1.63528	1.6986
ratio single cell	1.31206	1.77544	1.66599	2.48519	1.34448	1.35074	2.41823	1.72134	1.59266	1.45957	2.48199
ratio single cell	1.02748	1.91769	1.47039	1.95179	1.35204	0.915437	1.38883	2.13607	1.07431	1.51461	1.85193
ratio single cell	0.775207	1728.95	1.42432	1.78363	1.49258	1.68878	1.67788	1.66686	1.6457	1.87719	1.89405
ratio single cell	1.6077	1.21351	1.65378	1.17609	1.83218	1.46722	1.46787	1.42995	1.42468	1.63105	1.63484
ratio single cell		1.17444	1.26846	2.4019	1.87521	2.08034	1.49504	2.75075	1.56621	1.63735	1.73505
ratio single cell		1.52222	1.5914	1.61608	1.48961	1.89169	2.22633	1.86503	1.06983	2.01656	1.47434
ratio single cell		1.15222	1.82569	1.64873	2.1605	1.89794	2.22265	2.12019	1.97931	1.40701	0.824504
ratio single cell		1.40843	1.51189	1.30387	2.24055	1.91465	2.07948	2.57638	0.854527	2.15025	1.43637
ratio single cell		1.80489	1.54453	1.25625	1.34112	1.86777	2.24261	2.03754	1.25096	2.00058	1.46218
ratio single cell		1.84268	1.19761	1.557	2.11258	1.59593	1.88391	1.40027	1.35591	1.93215	1.71251
ratio single cell		1.62538	1.51659	1.78059	1.10797	1.40849	2.47966	1.94064	1.88146	2.46711	1.78128
ratio single cell		1.61109	2.28407	1.43869	1.39371	2.11893	1.50777	1.59249	1.0831	1.77798
ratio single cell			1.52325	1.97615	1.54903	1.76223	1.62628	2.01364	1.67671	2.15785
ratio single cell			1.39432	1.76028	1.50214	1.17993	1.23376	1.76754	1.69392	1.71949
ratio single cell			1.4845	1.67278	1.69663	1.63184	2.11661	2.02105	1.29432	1.4595
ratio single cell			1.55516	1.72917		1.20389	2.06781	1.84984	1.60749	1.60163
ratio single cell							1.51934	1.4343	1.07811	1.48819
ratio single cell							2.03742	1.7899		1.62994
ratio single cell							1.91486	1.76634
ratio single cell								1.4606
ratio single cell								2.1649

## Sheet: Graph
	3 independent experiments
	CTR
	0.755029	0.942422	0.942422	1.01354	0.765425	0.542766	0.767712	1.09	1.17943	1.4274	0.819054	0.767607	0.615385	0.840456	0.739311	0.907506
	1.30936	0.749169	0.749169	0.700292	0.449117	0.894113	1.03357	0.609113	0.796605	0.774783	0.748931	0.900854	1.09057	0.763734	0.824495	0.772198
	1.06775	0.768462	0.768462	0.625498	0.860928	1.50411	0.840122	0.907997	0.574151	0.490023	0.844297	0.887549	1.22382	0.778353	1.14498	0.751076
	0.801664	1.41562	1.41562	1.09882	0.485596	1.52213	1.19315	0.831499	1.35033	1.08987	0.86553	0.921335	0.790336	0.505991	1.05049	0.629629
	1.09059	0.793969	0.793969	1.05682	1.25832	1.44034	0.438456	0.971306	0.658909	0.78892	0.886715	0.818606	0.991074	0.914273	0.766241	0.814741
	1.14097	0.861051	0.861051	1.03198	1.25501	1.07447	0.357102	0.935817	0.926718	0.840024	1.04781	0.740658	0.38501	0.786238	0.941963	1.24286
	1.19076	0.902237	0.902237	0.817847	0.999447	0.791815	0.591264	0.943726	1.12196	0.781474	0.786119	0.534247	0.802965	0.557821	0.858003	0.634063
	1.22566	0.877943	0.877943	0.968077	1.14682	0.746151	0.50077	0.836317	0.98678	1.30098	0.61145	1.14472	0.867123	0.811839	1.11131	0.758966
	1.20557	0.678399	0.678399	0.878587	0.803315	1.13505	0.847466	0.890784	0.841204	1.07061	1.00446	1.17507	1.24054	0.697059	0.653183	0.558537
	0.984199	0.982155	0.722403	0.825547	0.748747	0.798753	0.852131	0.891645	1.20891	0.801266	0.660803	0.666452	0.767706	0.592304	0.60878	1.12503
	0.945954	0.681016	0.986674	0.714197	1.00088	0.860121	1.25303	0.978861	0.769249	1.39474	0.946066	0.792696	0.795805	0.87875	0.567633	0.842591
	0.764925
	CTR	shC8
avg	0.886756	1.66137
sd	0.228597	0.373162
	t test	1.61624e-78
	shc8
	1.0143	1.54644	1.31106	1.90009	1.77527	0.775493	1.26607	1.5082	2.0656	1.69988	1.51934
	1.38692	1.72826	2.12943	1.94356	1.13206	1.50825	1.0861	1.85553	1.22744	3.13179	1.4343
	1.02043	1.55977	1.92606	1.49055	1.8735	1.75499	1.95307	1.91365	1.14226	1.9999	1.07811
	1.10867	1.43304	1.23239	1.82335	1.91635	1.61248	1.71618	1.50722	2.09848	1.63528	1.48819
	1.31206	1.77544	1.66599	2.48519	1.34448	1.35074	2.41823	1.72134	1.59266	1.45957	2.1649
	1.02748	1.91769	1.47039	1.95179	1.35204	0.915437	1.38883	2.13607	1.07431	1.51461	1.64811
	0.775207	1.72895	1.42432	1.78363	1.49258	1.68878	1.67788	1.66686	1.6457	1.87719	1.35626
	1.6077	1.21351	1.65378	1.17609	1.83218	1.46722	1.46787	1.42995	1.42468	1.63105	1.93916
	1.17444	1.26846	2.4019	1.87521	2.08034	1.49504	2.75075	1.56621	1.63735	1.73505	1.63484
	1.52222	1.5914	1.61608	1.48961	1.89169	2.22633	1.86503	1.06983	2.01656	1.47434	1.55516
	1.15222	1.82569	1.64873	2.1605	1.89794	2.22265	2.12019	1.97931	1.40701	0.824504	1.72917
	1.40843	1.51189	1.30387	2.24055	1.91465	2.07948	2.57638	0.854527	2.15025	1.43637	1.4606
	1.80489	1.54453	1.25625	1.34112	1.86777	2.24261	2.03754	1.25096	2.00058	1.46218	1.20389
	1.84268	1.19761	1.557	2.11258	1.59593	1.88391	1.40027	1.35591	1.93215	1.71251	2.06781
	1.62538	1.51659	1.78059	1.10797	1.40849	2.47966	1.94064	1.88146	2.46711	1.78128	1.84984
	1.61109	2.28407	1.43869	1.39371	2.11893	1.50777	1.59249	1.0831	1.77798	1.62994	1.60749
	1.52325	1.97615	1.54903	1.76223	1.62628	2.01364	1.67671	2.15785	2.03742	1.7899	1.60163
	1.39432	1.76028	1.50214	1.17993	1.23376	1.76754	1.69392	1.71949	1.91486	1.76634	1.89405
	1.4845	1.67278	1.69663	1.63184	2.11661	2.02105	1.29432	1.4595	1.85193	2.48199	1.6986

## Sheet:  Graph 1
	controllo	sh casp8
	0.755029	1.0143
	1.30936	1.38692
	1.06775	1.02043
	0.801664	1.10867
	1.09059	1.31206
	1.14097	1.02748
	1.19076	0.775207
	1.22566	1.6077
	1.20557	1.17444
	0.984199	1.52222
	0.945954	1.15222
	0.764925	1.40843
	0.942422	1.80489
	0.749169	1.84268
	0.768462	1.62538
	1.41562	1.61109
	0.793969	1.52325
	0.861051	1.39432
	0.902237	1.4845
	0.877943	1.54644
	0.678399	1.72826
	0.982155	1.55977
	0.681016	1.43304
	0.942422	1.77544
	0.749169	1.91769
	0.768462	1.72895
	1.41562	1.21351
	0.793969	1.26846
	0.861051	1.5914
	0.902237	1.82569
	0.877943	1.51189
	0.678399	1.54453
	0.722403	1.19761
	0.986674	1.51659
	1.01354	2.28407
	0.700292	1.97615
	0.625498	1.76028
	1.09882	1.67278
	1.05682	1.31106
	1.03198	2.12943
	0.817847	1.92606
	0.968077	1.23239
	0.878587	1.66599
	0.825547	1.47039
	0.714197	1.42432
	0.765425	1.65378
	0.449117	2.4019
	0.860928	1.61608
	0.485596	1.64873
	1.25832	1.30387
	1.25501	1.25625
	0.999447	1.557
	1.14682	1.78059
	0.803315	1.43869
	0.748747	1.54903
	1.00088	1.50214
	0.542766	1.69663
	0.894113	1.90009
	1.50411	1.94356
	1.52213	1.49055
	1.44034	1.82335
	1.07447	2.48519
	0.791815	1.95179
	0.746151	1.78363
	1.13505	1.17609
	0.798753	1.87521
	0.860121	1.48961
	0.767712	2.1605
	1.03357	2.24055
	0.840122	1.34112
	1.19315	2.11258
	0.438456	1.10797
	0.357102	1.39371
	0.591264	1.76223
	0.50077	1.17993
	0.847466	1.63184
	0.852131	1.77527
	1.25303	1.13206
	1.09	1.8735
	0.609113	1.91635
	0.907997	1.34448
	0.831499	1.35204
	0.971306	1.49258
	0.935817	1.83218
	0.943726	2.08034
	0.836317	1.89169
	0.890784	1.89794
	0.891645	1.91465
	0.978861	1.86777
	1.17943	1.59593
	0.796605	1.40849
	0.574151	2.11893
	1.35033	1.62628
	0.658909	1.23376
	0.926718	2.11661
	1.12196	0.775493
	0.98678	1.50825
	0.841204	1.75499
	1.20891	1.61248
	0.769249	1.35074
	1.4274	0.915437
	0.774783	1.68878
	0.490023	1.46722
	1.08987	1.49504
	0.78892	2.22633
	0.840024	2.22265
	0.781474	2.07948
	1.30098	2.24261
	1.07061	1.88391
	0.801266	2.47966
	1.39474	1.50777
	0.819054	2.01364
	0.748931	1.76754
	0.844297	2.02105
	0.86553	1.26607
	0.886715	1.0861
	1.04781	1.95307
	0.786119	1.71618
	0.61145	2.41823
	1.00446	1.38883
	0.660803	1.67788
	0.946066	1.46787
	0.767607	2.75075
	0.900854	1.86503
	0.887549	2.12019
	0.921335	2.57638
	0.818606	2.03754
	0.740658	1.40027
	0.534247	1.94064
	1.14472	1.59249
	1.17507	1.67671
	0.666452	1.69392
	0.792696	1.29432
	0.739311	1.5082
	0.824495	1.85553
	1.14498	1.91365
	1.05049	1.50722
	0.766241	1.72134
	0.941963	2.13607
	0.858003	1.66686
	1.11131	1.42995
	0.653183	1.56621
	0.60878	1.06983
	0.567633	1.97931
	0.907506	0.854527
	0.772198	1.25096
	0.751076	1.35591
	0.629629	1.88146
	0.814741	1.0831
	1.24286	2.15785
	0.634063	1.71949
	0.758966	1.4595
	0.558537	2.0656
	1.12503	1.22744
	0.842591	1.14226
	0.615385	2.09848
	1.09057	1.59266
	1.22382	1.07431
	0.790336	1.6457
	0.991074	1.42468
	0.38501	1.63735
	0.802965	2.01656
	0.867123	1.40701
	1.24054	2.15025
	0.767706	2.00058
	0.795805	1.93215
	0.840456	2.46711
	0.763734	1.77798
	0.778353	2.03742
	0.505991	1.91486
	0.914273	1.85193
	0.786238	1.69988
	0.557821	3.13179
	0.811839	1.9999
	0.697059	1.63528
	0.592304	1.45957
	0.87875	1.51461
avg	0.886756	1.66492
sd	0.228597	0.384127
t test	4.69034e-73
		CTR	shC8
	media	0.886756	1.66492
