# Supplementary material for: Caspase-8 contributes to angiogenesis and chemotherapy resistance in glioblastoma
Source: eLife. 2017 Jun 8;6:e22593. doi: 10.7554/eLife.22593 (PMC5464770; doi:10.7554/eLife.22593)
Supplement: Figure 3—source data 2. — Statistical analysis of quantitative real time RT-PCR (Figure 3—figure supplement 1B). DOI: http://dx.doi.org/10.7554/eLife.22593.019 [file elife-22593-fig3-data2.xlsx]

## Sheet: In vivo exp
	Real Time PCR
		RQ CASP8		AVG CASP8	SD	T test
	CTR MOUSE 5	1	CTR	0.9885	0.0575587	1.17606e-08
	CTR MOUSE 6	0.922	shC8	0.330333	0.0323399
	CTR MOUSE 7	0.972
	CTR MOUSE 8	1.06
	shC8MOUSE 1	0.361
	shC8MOUSE 2	0.324
	shC8MOUSE3	0.275
	shC8MOUSE 4	0.324
	shC8MOUSE 5	0.334
	shC8MOUSE 6	0.364
		IL8	VEGFA			IL8	VEGFA
	CTR MOUSE 6	0.114	0.119		ctr	0.94975	0.53475	0.60058	0.363686
	CTR MOUSE 1	1	1		shC8	0.0293333	0.00716667	0.0128323	0.00278687
	CTR MOUSE 2	1.152	0.566
	CTR MOUSE 5	1.533	0.454		t test	0.00470398	0.00631202
	shC8MOUSE 2	0.019	0.005
	shC8MOUSE1	0.016	0.008
	shC8MOUSE3	0.046	0.012
	shC8MOUSE4	0.02	0.005
	shC8MOUSE5	0.042	0.008
	shC8MOUSE6	0.033	0.005
