# Supplementary material for: Caspase-8 contributes to angiogenesis and chemotherapy resistance in glioblastoma
Source: eLife. 2017 Jun 8;6:e22593. doi: 10.7554/eLife.22593 (PMC5464770; doi:10.7554/eLife.22593)
Supplement: Figure 4—source data 1. — Statistical analysis of experiments (Figure 4A,B,C,D). DOI: http://dx.doi.org/10.7554/eLife.22593.022 [file elife-22593-fig4-data1.xlsx]

## Sheet: FIGURE 4 A
				U87 CTR		U87 ShC8
				dmso	tmz	dmso	tmz
		I exp	1	0.981742	0.910193	1.53898	0.899648		three independent experiments
			2	0.944342	0.821356	1.36526	0.802759
			3	0.858803	0.918791	1.46458	0.944273
			4	0.940001	0.841376	1.54776	1.43471
			5	0.913734	0.952717	1.57877	1.68944
			6	1.02287	0.77627	1.53489	1.1573
		II exp	1	0.323772	0.318986	0.927281	1.05209
			2	0.558358	0.420249	0.890426	0.887025
			3	0.439319	0.479132	1.12652	0.749613
			4	0.34572	0.316458	1.18479	0.55425
			5	0.613024	0.308273	0.785524	0.554385
			6	0.4324	0.306181	0.933446	0.545077
		III exp	1	0.886165	0.817903	0.99164	0.600747
			2	1.08494	0.7643	1.09428	0.614637
			3	1.1295	0.739981	0.992741	0.503037
		avg		0.764979	0.646144	1.19713	0.865932
		ratio		1	0.844656	1	0.723343
		sd		0.281584	0.253608	0.280927	0.349365
		t test	0.00951959
				tmz	tmz
				U87 CTR	U87 Shc8
			% inhibition	15	27.7

## Sheet: FIGURE 4 B
			Triplicate of two independent experiment
			ctr		IKB alfa SR
			dmso	tmz	dmso	tmz
			1.136	0.919	0.869	0.697
			0.901	0.83	1.116	0.663
			0.991	1.02	1.145	0.63
			1.202	0.913	0.941	0.716
			1.418	1.1326	0.904	0.659
			1.367	1.2	0.969	0.699
		AVG	1.16917	1.00243	0.990667	0.677333
		sd	0.203416	0.142111	0.113822	0.0320416
		ratio	1	0.857391	1	0.683715
		t test	0.00148611
			tmz	tmz
			ctr	IKB alfa SR
		% inhibitio of viability	15	32

## Sheet: FIGURE 4 C
		U87 ShC8
		cm shC8	cm shC8	cm CTR	cm CTR
		dmso	tmz	dmso	tmz
	I exp	0.421	0.174	0.375	0.369
		0.431	0.174	0.344	0.328
		0.441	0.156	0.343	0.346
	II exp	1.208	0.797	0.964	0.902
		1.136	0.948	1.047	0.943
		1.306	0.911	0.929	0.927
	avg	0.823833	0.526667	0.667	0.635833
	ratio	1	0.639288	1	0.953273
	sd	0.433744	0.396095	0.345202	0.316208
	t test	0.0137062
				cm shC8	cm CTR
		% inhibition		36	4.67
				tmz	tmz

## Sheet: FIGURE 4 D
			U87 Sh c8
			dmso	tmz	dmso	tmz
			cm sh c8		cm ikb alfa
		I exp	1.312	0.85	1.237	0.803
			1.04	0.648	1.091	0.763
			1.007	0.698	0.949	0.632
		II exp	0.86	0.646	0.923	0.69
			1.632	0.666	0.975	0.689
			0.893	0.873	0.926	0.618
		III exp	0.335	0.261	0.331	0.272
			0.355	0.266	0.338	0.275
			0.357	0.273	0.34	0.263
		avg	0.865667	0.575667	0.79	0.556111
		sd	0.452598	0.245837	0.354187	0.222089
		ratio	1	0.664998	1	0.703938
		t test	0.2915
				tmz	tmz
		% inhibition		cm Shc8	Cm ikb alfa
				33.5	28.2
