# Supplementary material for: Caspase-8 contributes to angiogenesis and chemotherapy resistance in glioblastoma
Source: eLife. 2017 Jun 8;6:e22593. doi: 10.7554/eLife.22593 (PMC5464770; doi:10.7554/eLife.22593)
Supplement: Figure 4—source data 2. — Data collection. DOI: http://dx.doi.org/10.7554/eLife.22593.023 [file elife-22593-fig4-data2.xlsx]

## Sheet: Figure4_source_data2.txt
#Sample	Patient	Survival	Censor	Expr probe1	Expr probe2
GSM96950	3744	131	NO	11 days, 9:06:00	06:03:00
GSM96951	3745	236	NO	7 days, 12:03:00	4 days, 11:06:00
GSM96952	3746	313	NO	12 days, 7:06:00	4 days, 1:01:00
GSM96953	3747	210	NO	1 day, 23:01:00	1 day, 7:05:00
GSM96954	3748	70	NO	16 days, 17:03:00	5 days, 15:07:00
GSM96955	3749	34	NO	7 days, 7:08:00	1 day, 14:06:00
GSM96958	3753	181	NO	5 days, 8:02:00	2 days, 14:06:00
GSM96959	3754	238	NO	7 days, 12:04:00	1 day, 2:02:00
GSM96961	3756	311	NO	11 days, 19:06:00	4 days, 10:08:00
GSM96962	3757	62	NO	5 days, 16:06:00	3 days, 15:02:00
GSM96963	3758	203	NO	4 days, 4:09:00	4 days, 9:03:00
GSM96964	3759	59	NO	7 days, 14:09:00	3 days, 3:08:00
GSM96965	3774	97	NO	9 days, 0:00:00	2 days, 17:07:00
GSM96966	3775	33	NO	13 days, 17:05:00	6 days, 15:07:00
GSM96967	3776	32	NO	12 days, 1:09:00	1 day, 4:06:00
GSM96969	3778	55	NO	19 days, 5:06:00	4 days, 8:01:00
GSM96970	3779	59	NO	21 days, 17:02:00	4 days, 11:03:00
GSM96972	3781	210	YES	21 days, 16:07:00	2 days, 14:05:00
GSM96973	3782	52	NO	14 days, 3:07:00	07:03:00
GSM96974	3784	123	NO	10 days, 16:03:00	10:00:00
GSM96976	3786	97	NO	8 days, 7:04:00	07:05:00
GSM96977	3825	95	NO	13 days, 20:04:00	2 days, 0:00:00
GSM96978	3826	242	YES	4 days, 0:03:00	1 day, 5:03:00
GSM96979	3827	32	NO	11 days, 19:08:00	4 days, 19:08:00
GSM96980	3830	131	NO	17 days, 0:02:00	16:05:00
GSM96981	3832	77	NO	11 days, 15:09:00	1 day, 21:09:00
GSM96982	3833	56	NO	8 days, 14:00:00	2 days, 1:04:00
GSM96983	3834	32	NO	2 days, 20:04:00	1 day, 20:00:00
GSM96984	3836	16	NO	5 days, 1:00:00	11:06:00
GSM96985	3839	111	NO	10 days, 7:05:00	07:07:00
GSM96987	3895	33	NO	15 days, 0:06:00	1 day, 11:07:00
GSM96988	3897	57	NO	9 days, 15:05:00	2 days, 15:00:00
GSM96989	3899	106	NO	9 days, 7:06:00	3 days, 11:01:00
GSM96990	3900	62	NO	7 days, 11:09:00	3 days, 4:05:00
GSM96991	3901	150	NO	5 days, 7:00:00	1 day, 2:06:00
GSM96992	3903	154	YES	11 days, 7:09:00	4 days, 9:09:00
GSM96993	3905	125	NO	10 days, 18:00:00	4 days, 10:09:00
GSM96994	3906	39	NO	4 days, 1:08:00	3 days, 4:03:00
GSM96995	3907	79	NO	6 days, 16:07:00	3 days, 1:05:00
GSM96996	3910	12	NO	20 days, 9:08:00	1 day, 12:08:00
GSM96997	4094	51	NO	2 days, 12:05:00	2 days, 10:02:00
GSM97000	4097	62	NO	11 days, 20:02:00	5 days, 5:08:00
GSM97002	4102	91	NO	15 days, 11:00:00	2 days, 8:06:00
GSM97004	4122	65	NO	12 days, 13:05:00	1 day, 7:05:00
GSM97007	4125	41	NO	3 days, 0:01:00	3 days, 5:08:00
GSM97008	4126	53	NO	12 days, 7:08:00	6 days, 2:04:00
GSM97009	4127	57	NO	15 days, 0:04:00	3 days, 17:02:00
GSM97010	4128	70	NO	8 days, 4:03:00	2 days, 22:02:00
GSM97011	4129	3	NO	12 days, 2:07:00	3 days, 23:02:00
GSM97014	4747	277	YES	6 days, 16:02:00	17:00:00
GSM97018	4753	145	YES	11 days, 11:02:00	4 days, 5:02:00
GSM97037	4782	73	NO	11:06:00	20:06:00
GSM97040	4785	53	NO	8 days, 3:08:00	1 day, 20:07:00
GSM97041	4787	53	NO	14 days, 7:04:00	5 days, 7:01:00
GSM97042	4788	322	NO	2 days, 16:09:00	06:09:00
GSM97048	9907	146	YES	2 days, 17:06:00	1 day, 10:03:00
