# Supplementary material for: Caspase-8 contributes to angiogenesis and chemotherapy resistance in glioblastoma
Source: eLife. 2017 Jun 8;6:e22593. doi: 10.7554/eLife.22593 (PMC5464770; doi:10.7554/eLife.22593)
Supplement: Figure 4—source data 3. — Statistical analysis of experiments (Figure 4—figure supplement 1). DOI: http://dx.doi.org/10.7554/eLife.22593.024 [file elife-22593-fig4-data3.xlsx]

## Sheet: Foglio1
prima lettura							seconda lettura							terza lettura
exp 1							exp 1							exp 1
dmso	tmz	dmso	tmz	dmso	tmz		dmso	tmz	dmso	tmz	dmso	tmz		dmso	tmz	dmso	tmz	dmso	tmz
1.257	1.109	0.959	0.739	1.173	0.908		1.978	1.522	1.021	0.758	1.112	0.888		1.866	1.673	1.125	0.797	1.24	0.96
1.243	1.307	1.03	0.664	1	0.883		1.676	1.508	1.048	0.674	1.094	0.905		1.854	1.628	1.182	0.773	1.208	0.981
1.293	0.903	0.84	0.591	0.948	0.745		1.584	1.411	0.995	0.723	1.134	0.947		1.749	1.511	1.135	0.814	1.261	1.043
1.257	1.129	0.859	0.562	0.847	0.834		1.736	1.385	1.019	0.707	1.066	0.891		1.886	1.595	1.09	0.752	1.192	0.971
1.319	1.027	0.867	0.601	0.861	0.704		1.629	1.503	1.018	0.709	1.095	0.857		1.795	1.693	1.097	0.786	1.226	0.938
1.207	0.833	0.681	0.472	0.802	0.703		1.79	1.361	1.002	0.729	1.122	0.902		1.946	1.499	1.104	0.795	1.208	0.99
1.26267	1.05133	0.872667	0.604833	0.9385	0.796167		1.73217	1.44833	1.01717	0.716667	1.10383	0.898333		1.84933	1.59983	1.12217	0.786167	1.2225	0.9805
1	0.832629	1	0.693086	1	0.84834		1	0.83614	1	0.704572	1	0.813831		1	0.865087	1	0.700579	1	0.802045
0.0390982	0.170286	0.118515	0.0907599	0.135553	0.0908524		0.141099	0.070721	0.0183893	0.0278328	0.0241364	0.0293098		0.0692926	0.0811281	0.0339141	0.0214981	0.0251058	0.0355345
exp 2							exp 2							exp 2
dmso	tmz	dmso	tmz	dmso	tmz		dmso	tmz	dmso	tmz	dmso	tmz		dmso	tmz	dmso	tmz	dmso	tmz
1.203	0.738	1.033	0.769	0.953	0.765		2.028	1.62	1.132	1.012	1.268	0.953		2.032	1.457	1.042	1.115	1.231	0.972
1.071	0.99	0.973	0.641	1.022	0.816		1.83	1.398	1.07	0.732	1.165	0.863		1.861	1.504	1.078	0.773	1.19	0.896
0.9	0.909	0.674	0.543	0.987	0.706		1.747	1.416	1.048	0.71	1.207	0.872		1.831	1.453	1.044	0.75	1.227	0.907
1.047	0.942	0.776	0.5	0.829	0.656		1.806	1.49	1.006	0.692	1.136	0.837		1.897	1.598	1.05	0.733	1.145	0.881
1.079	0.926	0.759	0.51	0.79	0.639		1.784	1.368	1.004	0.672	1.107	0.806		1.84	1.443	1.087	0.714	1.185	0.856
1.151	0.921	0.699	0.485	0.783	0.642		1.759	1.417	0.944	0.65	1.081	0.823		1.892	1.584	1.002	0.699	1.146	0.886
1.07517	0.904333	0.819	0.574667	0.894	0.704		1.82567	1.4515	1.034	0.744667	1.16067	0.859		1.89217	1.5065	1.0505	0.797333	1.18733	0.899667
1	0.84111	1	0.701669	1	0.787472		1	0.795052	1	0.720181	1	0.740092		1	0.796177	1	0.759004	1	0.75772
0.103538	0.0862477	0.148584	0.110422	0.105713	0.0729959		0.103647	0.0918254	0.064622	0.134049	0.0685877	0.0521728		0.0734994	0.0688905	0.0301844	0.157796	0.0373988	0.039348
exp 3							exp 3							exp 3
dmso	tmz	dmso	tmz	dmso	tmz		dmso	tmz	dmso	tmz	dmso	tmz		dmso	tmz	dmso	tmz	dmso	tmz
1.438	1.032	0.925	0.665	1.055	0.613		1.72	1.418	0.969	0.741	1.09	0.805		1.951	1.524	1.084	0.844	1.181	0.9
1.21	1.158	0.79	0.659	0.975	0.644		1.552	1.423	0.952	0.772	1.055	0.836		1.741	1.508	1.04	0.812	1.191	0.926
1.115	1.122	0.755	0.599	0.71	0.74		1.56	1.244	1.054	0.817	1.003	0.834		1.761	1.457	1.173	0.908	1.172	0.917
1.25433	1.104	0.823333	0.641	0.913333	0.665667		1.61067	1.36167	0.991667	0.776667	1.04933	0.825		1.81767	1.49633	1.099	0.854667	1.18133	0.914333
1	0.880149	1	0.778543	1	0.728832		1	0.845406	1	0.783193	1	0.786213		1	0.823217	1	0.777677	1	0.773984
0.166001	0.0648999	0.0897682	0.0364966	0.180578	0.0662143		0.0947699	0.101933	0.0546474	0.0382143	0.0437759	0.0173494		0.115902	0.0349905	0.0677569	0.0488808	0.00950438	0.0132035

## Sheet: Foglio2
prima lettura							seconda lettura							terza lettura
dmso	tmz	dmso	tmz	dmso	tmz		dmso	tmz	dmso	tmz	dmso	tmz		dmso	tmz	dmso	tmz	dmso	tmz
1.257	1.109	0.959	0.739	1.173	0.908									1.866	1.673	1.125	0.797	1.24	0.96
1.243	1.307	1.03	0.664	1	0.883									1.854	1.628	1.182	0.773	1.208	0.981
1.293	0.903	0.84	0.591	0.948	0.745									1.749	1.511	1.135	0.814	1.261	1.043
1.257	1.129	0.859	0.562	0.847	0.834									1.886	1.595	1.09	0.752	1.192	0.971
1.319	1.027	0.867	0.601	0.861	0.704									1.795	1.693	1.097	0.786	1.226	0.938
1.207	0.833	0.681	0.472	0.802	0.703									1.946	1.499	1.104	0.795	1.208	0.99
1.203	0.738	1.033	0.769	0.953	0.765		2.028	1.62	1.132	1.012	1.268	0.953		2.032	1.457	1.042	1.115	1.231	0.972
1.071	0.99	0.973	0.641	1.022	0.816		1.83	1.398	1.07	0.732	1.165	0.863		1.861	1.504	1.078	0.773	1.19	0.896
0.9	0.909	0.674	0.543	0.987	0.706		1.747	1.416	1.048	0.71	1.207	0.872		1.831	1.453	1.044	0.75	1.227	0.907
1.047	0.942	0.776	0.5	0.829	0.656		1.806	1.49	1.006	0.692	1.136	0.837		1.897	1.598	1.05	0.733	1.145	0.881
1.079	0.926	0.759	0.51	0.79	0.639		1.784	1.368	1.004	0.672	1.107	0.806		1.84	1.443	1.087	0.714	1.185	0.856
1.151	0.921	0.699	0.485	0.783	0.642		1.759	1.417	0.944	0.65	1.081	0.823		1.892	1.584	1.002	0.699	1.146	0.886
1.438	1.032	0.925	0.665	1.055	0.613		1.72	1.418	0.969	0.741	1.09	0.805		1.951	1.524	1.084	0.844	1.181	0.9
1.21	1.158	0.79	0.659	0.975	0.644		1.552	1.423	0.952	0.772	1.055	0.836		1.741	1.508	1.04	0.812	1.191	0.926
1.115	1.122	0.755	0.599	0.71	0.74		1.56	1.244	1.054	0.817	1.003	0.834		1.761	1.457	1.173	0.908	1.172	0.917
1.186	1.00307	0.841333	0.6	0.915667	0.7332		1.754	1.42156	1.01989	0.755333	1.12356	0.847667		1.86013	1.5418	1.08887	0.804333	1.2002	0.934933
1	0.845756	1	0.713154	1	0.800728		1	0.810465	1	0.740604	1	0.75445		1	0.828865	1	0.738689	1	0.778981
0.130749	0.144824	0.121475	0.0901784	0.125051	0.0922994		0.143233	0.0994235	0.0616815	0.108866	0.0807343	0.0454478		0.0802459	0.0814916	0.0502008	0.100521	0.0331344	0.0504246
														t test
														1.05541e-13

## Sheet: Foglio3
	ctr	ctr	shc8#2	shc8#2							CTR		SHC8#1		SHC8#2
	dmso	tmz	dmso	tmz							dmso	tmz	dmso	tmz	dmso	tmz
	1.866	1.673	1.24	0.96		t test					1.866	1.673	1.125	0.797	1.24	0.96
	1.854	1.628	1.208	0.981		1.05541e-13					1.854	1.628	1.182	0.773	1.208	0.981
	1.749	1.511	1.261	1.043			% inhibition viability				1.749	1.511	1.135	0.814	1.261	1.043
	1.886	1.595	1.192	0.971			tmz	tmz			1.886	1.595	1.09	0.752	1.192	0.971
	1.795	1.693	1.226	0.938			CTR	sh c8#2			1.795	1.693	1.097	0.786	1.226	0.938
	1.946	1.499	1.208	0.99			0.171135	0.221019			1.946	1.499	1.104	0.795	1.208	0.99
	2.032	1.457	1.231	0.972		%	17.1135	22.1019			2.032	1.457	1.042	1.115	1.231	0.972
	1.861	1.504	1.19	0.896							1.861	1.504	1.078	0.773	1.19	0.896
	1.831	1.453	1.227	0.907							1.831	1.453	1.044	0.75	1.227	0.907
	1.897	1.598	1.145	0.881							1.897	1.598	1.05	0.733	1.145	0.881
	1.84	1.443	1.185	0.856							1.84	1.443	1.087	0.714	1.185	0.856
	1.892	1.584	1.146	0.886							1.892	1.584	1.002	0.699	1.146	0.886
	1.951	1.524	1.181	0.9							1.951	1.524	1.084	0.844	1.181	0.9
	1.741	1.508	1.191	0.926							1.741	1.508	1.04	0.812	1.191	0.926
	1.761	1.457	1.172	0.917							1.761	1.457	1.173	0.908	1.172	0.917
	1.86013	1.5418	1.2002	0.934933							1.86013	1.5418	1.08887	0.804333	1.2002	0.934933
	1	0.828865	1	0.778981							1	0.828865	1	0.738689	1	0.778981
	0.0802459	0.0814916	0.0331344	0.0504246							0.0802459	0.0814916	0.0502008	0.100521	0.0331344	0.0504246
												ctr	shc8#1	shc8#2
											inhibition	0.171135	0.261311	0.221019
											%	17.1135	26.1311	22.1019
							5.92864e-05

## Sheet: Foglio4
		ctr		SHC8#1		SHC8#2
		dmso	tmz	dmso	tmz	dmso	tmz
	exp1	2.028	1.62	1.132	1.012	1.268	0.953
		1.83	1.398	1.07	0.732	1.165	0.863
		1.747	1.416	1.048	0.71	1.207	0.872
	exp2	1.806	1.49	1.006	0.692	1.136	0.837
		1.784	1.368	1.004	0.672	1.107	0.806
		1.759	1.417	0.944	0.65	1.081	0.823
	exp3	1.72	1.418	0.969	0.741	1.09	0.805
		1.552	1.423	0.952	0.772	1.055	0.836
		1.56	1.244	1.054	0.817	1.003	0.834
	avg	1.754	1.42156	1.01989	0.755333	1.12356	0.847667
	ratio	1	0.810465	1	0.740604	1	0.75445
	sd	0.143233	0.0994235	0.0616815	0.108866	0.0807343	0.0454478
	t test tra ctr e sh#2		2.70409e-09		inhibition	CTR	shC8	shC8#2
						0.189535	0.259396	0.24555
	t test tra sh#1 e sh#2		0.0196053		%	18.9535	25.9396	24.555
	t test tra ctr e sh#1		1.92176e-10
